# Supplementary material for: Public-private partnerships influencing the initiation and duration of clinical trials for neglected tropical diseases
Source: PLoS Negl Trop Dis. 2023 Nov 13;17(11):e0011760. doi: 10.1371/journal.pntd.0011760 (PMC10681307; doi:10.1371/journal.pntd.0011760)
Supplement: S1 File — (XLSX) [file pntd.0011760.s003.xlsx]

## Sheet: original (3972)
Rank	NCT Number	Title	Acronym	Status	Study Results	Conditions	Interventions	Outcome Measures	Sponsor/Collaborators	Gender	Age	Phases	Enrollment	Funded Bys	Study Type	Study Designs	Other IDs	Start Date	Primary Completion Date	Completion Date	First Posted	Results First Posted	Last Update Posted	Locations	Study Documents	URL
neurotoxic	NCT03163277	Using Less Neurotoxic Drugs in Patients With HAND (MARAND-X)	(MARAND-X)	Terminated	No Results Available	Hiv|Neurocognitive Dysfunction	Drug: emtricitabine, darunavir/cobicistat, maraviroc	6-month variation in global deficit score in NPZ-8 complete neurocognitive tests according to the study arm;|rs-fMRI|EEG-LORETA|CSF HIV RNA|CSF markers|Blood Brain Barrier Integrity|IMT|TMAO	Giovanni Di Perri|University of Turin, Italy	All	18 Years and older 聽 (Adult, Older Adult)	Phase 4	38	Other	Interventional	Allocation: Randomized|Intervention Model: Parallel Assignment|Masking: None (Open Label)|Primary Purpose: Treatment	MARAND-X	2017-05-15	2020-06-30	2020-06-30	2017-05-23		2020-11-06	University of Torino, Torino, Italy		https://ClinicalTrials.gov/show/NCT03163277
worm infection	NCT02661074	Anisakis Blastocystis Cryptosporidium Fish Prevalence	ABCFish1	Completed	No Results Available	Anisakis|Allergy|Occupational Exposure	Other: Questionnaire	The prevalence of fish allergy|Frequencies history of infections Anisakis spp.|Frequency of fish allergies, history of infections Anisakis spp. (clinical diagnosis)|history of infections Anisakis spp. (clinical diagnosis)|Frequency of risk factors for occupational or domestic exposure to fish:	University Hospital, Lille|Institut Pasteur de Lille|ANSES|Région Nord-Pas de Calais, France	All	18 Years and older (Adult, Older Adult)		486	Other	Observational	Observational Model: Case-Control|Time Perspective: Prospective	2013_42|2014-A00853-44	2014-11-01	2016-10-01	2016-10-01	2016-01-22		2016-10-27	Service de Santé des Gens de Mer, Boulogne sur mer, France|Centre ASTIL, Boulogne-sur-Mer, France|CHRU, Lille, France		https://ClinicalTrials.gov/show/NCT02661074
nematodiasis	NCT02661074	Anisakis Blastocystis Cryptosporidium Fish Prevalence	ABCFish1	Completed	No Results Available	Anisakis|Allergy|Occupational Exposure	Other: Questionnaire	The prevalence of fish allergy|Frequencies history of infections Anisakis spp.|Frequency of fish allergies, history of infections Anisakis spp. (clinical diagnosis)|history of infections Anisakis spp. (clinical diagnosis)|Frequency of risk factors for occupational or domestic exposure to fish:	University Hospital, Lille|Institut Pasteur de Lille|ANSES|Région Nord-Pas de Calais, France	All	18 Years and older (Adult, Older Adult)		486	Other	Observational	Observational Model: Case-Control|Time Perspective: Prospective	2013_42|2014-A00853-44	2014-11-01	2016-10-01	2016-10-01	2016-01-22		2016-10-27	Service de Santé des Gens de Mer, Boulogne sur mer, France|Centre ASTIL, Boulogne-sur-Mer, France|CHRU, Lille, France		https://ClinicalTrials.gov/show/NCT02661074
worm infection	NCT02666092	Anisakis Blastocystis Cryptosporidium Fish Serology	ABCFish2	Completed	No Results Available	Allergy to Fish|Allergy|Anisakis	Other: Questionnaire|Biological: Detection of anti-Anisakis and anti-fish antibodies	the frequency of anti-Anisakis and/or anti-fish IgE by serum analysis|anti-Anisakis and/or anti-fish IgE level by serum analysis|the frequency of anti-Anisakis and anti-fish IgE in patients with fish allergy by serum analysis|nomber of subjects of previous Anisakidae infections|Measure of the performances of serological tests|The frequency of domestic exposure to fish parasites antigens by questi…	University Hospital, Lille|Institut Pasteur de Lille|ANSES|Hôpital Cochin|Région Nord-Pas de Calais, France	All	18 Years to 65 Years (Adult, Older Adult)		105	Other	Observational	Observational Model: Case-Control|Time Perspective: Retrospective	2013_43|2014-A00855-42	2015-02-01	2017-01-01	2017-01-01	2016-01-28		2017-01-18	CHRU, Lille, France		https://ClinicalTrials.gov/show/NCT02666092
nematodiasis	NCT02666092	Anisakis Blastocystis Cryptosporidium Fish Serology	ABCFish2	Completed	No Results Available	Allergy to Fish|Allergy|Anisakis	Other: Questionnaire|Biological: Detection of anti-Anisakis and anti-fish antibodies	the frequency of anti-Anisakis and/or anti-fish IgE by serum analysis|anti-Anisakis and/or anti-fish IgE level by serum analysis|the frequency of anti-Anisakis and anti-fish IgE in patients with fish allergy by serum analysis|nomber of subjects of previous Anisakidae infections|Measure of the performances of serological tests|The frequency of domestic exposure to fish parasites antigens by questi…	University Hospital, Lille|Institut Pasteur de Lille|ANSES|Hôpital Cochin|Région Nord-Pas de Calais, France	All	18 Years to 65 Years (Adult, Older Adult)		105	Other	Observational	Observational Model: Case-Control|Time Perspective: Retrospective	2013_43|2014-A00855-42	2015-02-01	2017-01-01	2017-01-01	2016-01-28		2017-01-18	CHRU, Lille, France		https://ClinicalTrials.gov/show/NCT02666092
Trematodiases	NCT01459146	Artemisinin-based Combination Therapy-Intermittent Preventive Treatment (ACT-IPT) Trial Among Schoolchildren in Kassena-Nankana, Ghana	ACTIPT	Unknown status	No Results Available	Malaria|Schistosomiasis|Helminthiasis|Anemia|Change in Sustained Attention	Drug: Artemether-lumefantrine combination plus albendazole|Drug: Artemether-lumefantrine plus Praziquantel plus Albendazole|Drug: Albendazole plus Praziquantel	Prevalence and density of malaria parasites, determined by microscopy, as a measure of efficacy|Number of participants with adverse events as a measure of safety and tolerability|Number of schoolchildren with sustained attention and recall as a measure of efficacy|Proportion of schoolchildren with anemia as a measure of safety and tolerability|Prevalence and intensity of urinary schistosomiasis a…	Navrongo Health Research Centre, Ghana|DBL -Institute for Health Research and Development	All	6 Years to 12 Years (Child)	Phase 4	345	Other	Interventional	Allocation: Randomized|Intervention Model: Parallel Assignment|Masking: None (Open Label)|Primary Purpose: Prevention	NHRCIRB098	2010-12-01	2011-10-01	2012-11-01	2011-10-25		2011-10-25	NHRC, Navrongo, Ghana		https://ClinicalTrials.gov/show/NCT01459146
Bilharzia	NCT01459146	Artemisinin-based Combination Therapy-Intermittent Preventive Treatment (ACT-IPT) Trial Among Schoolchildren in Kassena-Nankana, Ghana	ACTIPT	Unknown status	No Results Available	Malaria|Schistosomiasis|Helminthiasis|Anemia|Change in Sustained Attention	Drug: Artemether-lumefantrine combination plus albendazole|Drug: Artemether-lumefantrine plus Praziquantel plus Albendazole|Drug: Albendazole plus Praziquantel	Prevalence and density of malaria parasites, determined by microscopy, as a measure of efficacy|Number of participants with adverse events as a measure of safety and tolerability|Number of schoolchildren with sustained attention and recall as a measure of efficacy|Proportion of schoolchildren with anemia as a measure of safety and tolerability|Prevalence and intensity of urinary schistosomiasis a…	Navrongo Health Research Centre, Ghana|DBL -Institute for Health Research and Development	All	6 Years to 12 Years (Child)	Phase 4	345	Other	Interventional	Allocation: Randomized|Intervention Model: Parallel Assignment|Masking: None (Open Label)|Primary Purpose: Prevention	NHRCIRB098	2010-12-01	2011-10-01	2012-11-01	2011-10-25		2011-10-25	NHRC, Navrongo, Ghana		https://ClinicalTrials.gov/show/NCT01459146
Blood fluke	NCT01459146	Artemisinin-based Combination Therapy-Intermittent Preventive Treatment (ACT-IPT) Trial Among Schoolchildren in Kassena-Nankana, Ghana	ACTIPT	Unknown status	No Results Available	Malaria|Schistosomiasis|Helminthiasis|Anemia|Change in Sustained Attention	Drug: Artemether-lumefantrine combination plus albendazole|Drug: Artemether-lumefantrine plus Praziquantel plus Albendazole|Drug: Albendazole plus Praziquantel	Prevalence and density of malaria parasites, determined by microscopy, as a measure of efficacy|Number of participants with adverse events as a measure of safety and tolerability|Number of schoolchildren with sustained attention and recall as a measure of efficacy|Proportion of schoolchildren with anemia as a measure of safety and tolerability|Prevalence and intensity of urinary schistosomiasis a…	Navrongo Health Research Centre, Ghana|DBL -Institute for Health Research and Development	All	6 Years to 12 Years (Child)	Phase 4	345	Other	Interventional	Allocation: Randomized|Intervention Model: Parallel Assignment|Masking: None (Open Label)|Primary Purpose: Prevention	NHRCIRB098	2010-12-01	2011-10-01	2012-11-01	2011-10-25		2011-10-25	NHRC, Navrongo, Ghana		https://ClinicalTrials.gov/show/NCT01459146
Schistosomiasis	NCT01459146	Artemisinin-based Combination Therapy-Intermittent Preventive Treatment (ACT-IPT) Trial Among Schoolchildren in Kassena-Nankana, Ghana	ACTIPT	Unknown status	No Results Available	Malaria|Schistosomiasis|Helminthiasis|Anemia|Change in Sustained Attention	Drug: Artemether-lumefantrine combination plus albendazole|Drug: Artemether-lumefantrine plus Praziquantel plus Albendazole|Drug: Albendazole plus Praziquantel	Prevalence and density of malaria parasites, determined by microscopy, as a measure of efficacy|Number of participants with adverse events as a measure of safety and tolerability|Number of schoolchildren with sustained attention and recall as a measure of efficacy|Proportion of schoolchildren with anemia as a measure of safety and tolerability|Prevalence and intensity of urinary schistosomiasis a…	Navrongo Health Research Centre, Ghana|DBL -Institute for Health Research and Development	All	6 Years to 12 Years (Child)	Phase 4	345	Other	Interventional	Allocation: Randomized|Intervention Model: Parallel Assignment|Masking: None (Open Label)|Primary Purpose: Prevention	NHRCIRB098	2010-12-01	2011-10-01	2012-11-01	2011-10-25		2011-10-25	NHRC, Navrongo, Ghana		https://ClinicalTrials.gov/show/NCT01459146
Snail fever	NCT01459146	Artemisinin-based Combination Therapy-Intermittent Preventive Treatment (ACT-IPT) Trial Among Schoolchildren in Kassena-Nankana, Ghana	ACTIPT	Unknown status	No Results Available	Malaria|Schistosomiasis|Helminthiasis|Anemia|Change in Sustained Attention	Drug: Artemether-lumefantrine combination plus albendazole|Drug: Artemether-lumefantrine plus Praziquantel plus Albendazole|Drug: Albendazole plus Praziquantel	Prevalence and density of malaria parasites, determined by microscopy, as a measure of efficacy|Number of participants with adverse events as a measure of safety and tolerability|Number of schoolchildren with sustained attention and recall as a measure of efficacy|Proportion of schoolchildren with anemia as a measure of safety and tolerability|Prevalence and intensity of urinary schistosomiasis a…	Navrongo Health Research Centre, Ghana|DBL -Institute for Health Research and Development	All	6 Years to 12 Years (Child)	Phase 4	345	Other	Interventional	Allocation: Randomized|Intervention Model: Parallel Assignment|Masking: None (Open Label)|Primary Purpose: Prevention	NHRCIRB098	2010-12-01	2011-10-01	2012-11-01	2011-10-25		2011-10-25	NHRC, Navrongo, Ghana		https://ClinicalTrials.gov/show/NCT01459146
Trematoda	NCT01459146	Artemisinin-based Combination Therapy-Intermittent Preventive Treatment (ACT-IPT) Trial Among Schoolchildren in Kassena-Nankana, Ghana	ACTIPT	Unknown status	No Results Available	Malaria|Schistosomiasis|Helminthiasis|Anemia|Change in Sustained Attention	Drug: Artemether-lumefantrine combination plus albendazole|Drug: Artemether-lumefantrine plus Praziquantel plus Albendazole|Drug: Albendazole plus Praziquantel	Prevalence and density of malaria parasites, determined by microscopy, as a measure of efficacy|Number of participants with adverse events as a measure of safety and tolerability|Number of schoolchildren with sustained attention and recall as a measure of efficacy|Proportion of schoolchildren with anemia as a measure of safety and tolerability|Prevalence and intensity of urinary schistosomiasis a…	Navrongo Health Research Centre, Ghana|DBL -Institute for Health Research and Development	All	6 Years to 12 Years (Child)	Phase 4	345	Other	Interventional	Allocation: Randomized|Intervention Model: Parallel Assignment|Masking: None (Open Label)|Primary Purpose: Prevention	NHRCIRB098	2010-12-01	2011-10-01	2012-11-01	2011-10-25		2011-10-25	NHRC, Navrongo, Ghana		https://ClinicalTrials.gov/show/NCT01459146
worm infection	NCT01459146	Artemisinin-based Combination Therapy-Intermittent Preventive Treatment (ACT-IPT) Trial Among Schoolchildren in Kassena-Nankana, Ghana	ACTIPT	Unknown status	No Results Available	Malaria|Schistosomiasis|Helminthiasis|Anemia|Change in Sustained Attention	Drug: Artemether-lumefantrine combination plus albendazole|Drug: Artemether-lumefantrine plus Praziquantel plus Albendazole|Drug: Albendazole plus Praziquantel	Prevalence and density of malaria parasites, determined by microscopy, as a measure of efficacy|Number of participants with adverse events as a measure of safety and tolerability|Number of schoolchildren with sustained attention and recall as a measure of efficacy|Proportion of schoolchildren with anemia as a measure of safety and tolerability|Prevalence and intensity of urinary schistosomiasis a…	Navrongo Health Research Centre, Ghana|DBL -Institute for Health Research and Development	All	6 Years to 12 Years (Child)	Phase 4	345	Other	Interventional	Allocation: Randomized|Intervention Model: Parallel Assignment|Masking: None (Open Label)|Primary Purpose: Prevention	NHRCIRB098	2010-12-01	2011-10-01	2012-11-01	2011-10-25		2011-10-25	NHRC, Navrongo, Ghana		https://ClinicalTrials.gov/show/NCT01459146
trematodiasis	NCT01459146	Artemisinin-based Combination Therapy-Intermittent Preventive Treatment (ACT-IPT) Trial Among Schoolchildren in Kassena-Nankana, Ghana	ACTIPT	Unknown status	No Results Available	Malaria|Schistosomiasis|Helminthiasis|Anemia|Change in Sustained Attention	Drug: Artemether-lumefantrine combination plus albendazole|Drug: Artemether-lumefantrine plus Praziquantel plus Albendazole|Drug: Albendazole plus Praziquantel	Prevalence and density of malaria parasites, determined by microscopy, as a measure of efficacy|Number of participants with adverse events as a measure of safety and tolerability|Number of schoolchildren with sustained attention and recall as a measure of efficacy|Proportion of schoolchildren with anemia as a measure of safety and tolerability|Prevalence and intensity of urinary schistosomiasis a…	Navrongo Health Research Centre, Ghana|DBL -Institute for Health Research and Development	All	6 Years to 12 Years (Child)	Phase 4	345	Other	Interventional	Allocation: Randomized|Intervention Model: Parallel Assignment|Masking: None (Open Label)|Primary Purpose: Prevention	NHRCIRB098	2010-12-01	2011-10-01	2012-11-01	2011-10-25		2011-10-25	NHRC, Navrongo, Ghana		https://ClinicalTrials.gov/show/NCT01459146
schistosomiasis	NCT01459146	Artemisinin-based Combination Therapy-Intermittent Preventive Treatment (ACT-IPT) Trial Among Schoolchildren in Kassena-Nankana, Ghana	ACTIPT	Unknown status	No Results Available	Malaria|Schistosomiasis|Helminthiasis|Anemia|Change in Sustained Attention	Drug: Artemether-lumefantrine combination plus albendazole|Drug: Artemether-lumefantrine plus Praziquantel plus Albendazole|Drug: Albendazole plus Praziquantel	Prevalence and density of malaria parasites, determined by microscopy, as a measure of efficacy|Number of participants with adverse events as a measure of safety and tolerability|Number of schoolchildren with sustained attention and recall as a measure of efficacy|Proportion of schoolchildren with anemia as a measure of safety and tolerability|Prevalence and intensity of urinary schistosomiasis a…	Navrongo Health Research Centre, Ghana|DBL -Institute for Health Research and Development	All	6 Years to 12 Years (Child)	Phase 4	345	Other	Interventional	Allocation: Randomized|Intervention Model: Parallel Assignment|Masking: None (Open Label)|Primary Purpose: Prevention	NHRCIRB098	2010-12-01	2011-10-01	2012-11-01	2011-10-25		2011-10-25	NHRC, Navrongo, Ghana		https://ClinicalTrials.gov/show/NCT01459146
Trematode infection	NCT01459146	Artemisinin-based Combination Therapy-Intermittent Preventive Treatment (ACT-IPT) Trial Among Schoolchildren in Kassena-Nankana, Ghana	ACTIPT	Unknown status	No Results Available	Malaria|Schistosomiasis|Helminthiasis|Anemia|Change in Sustained Attention	Drug: Artemether-lumefantrine combination plus albendazole|Drug: Artemether-lumefantrine plus Praziquantel plus Albendazole|Drug: Albendazole plus Praziquantel	Prevalence and density of malaria parasites, determined by microscopy, as a measure of efficacy|Number of participants with adverse events as a measure of safety and tolerability|Number of schoolchildren with sustained attention and recall as a measure of efficacy|Proportion of schoolchildren with anemia as a measure of safety and tolerability|Prevalence and intensity of urinary schistosomiasis a…	Navrongo Health Research Centre, Ghana|DBL -Institute for Health Research and Development	All	6 Years to 12 Years (Child)	Phase 4	345	Other	Interventional	Allocation: Randomized|Intervention Model: Parallel Assignment|Masking: None (Open Label)|Primary Purpose: Prevention	NHRCIRB098	2010-12-01	2011-10-01	2012-11-01	2011-10-25		2011-10-25	NHRC, Navrongo, Ghana		https://ClinicalTrials.gov/show/NCT01459146
Kala azar	NCT03993093	Prevalence of HIV +ve Cases With AIDS Defining Opportunistic Infections Among ART Naive Patients Attending ART Centre	ADC	Completed	No Results Available	HIV Infections|Tuberculosis|Candidiasis, Esophageal|Cryptococcosis|Leishmaniasis|Toxoplasmosis	Other: CD4 cell count	Prevalence of AIDS defining OIs|Compare CD4 cell in cases of HIV with OIs with CD4 cell of HIV patients without OIs	Singh, Ranjan Kumar, M.D.	All	5 Years and older (Child, Adult, Older Adult)		257	Other	Observational	Observational Model: Cohort|Time Perspective: Prospective	SinghRK1	2019-06-01	2020-02-28	2020-03-15	2019-06-20		2020-03-19	ART centre, Sadar Hospital, Khagaria, Bihar, India		https://ClinicalTrials.gov/show/NCT03993093
Leishmaniases	NCT03993093	Prevalence of HIV +ve Cases With AIDS Defining Opportunistic Infections Among ART Naive Patients Attending ART Centre	ADC	Completed	No Results Available	HIV Infections|Tuberculosis|Candidiasis, Esophageal|Cryptococcosis|Leishmaniasis|Toxoplasmosis	Other: CD4 cell count	Prevalence of AIDS defining OIs|Compare CD4 cell in cases of HIV with OIs with CD4 cell of HIV patients without OIs	Singh, Ranjan Kumar, M.D.	All	5 Years and older (Child, Adult, Older Adult)		257	Other	Observational	Observational Model: Cohort|Time Perspective: Prospective	SinghRK1	2019-06-01	2020-02-28	2020-03-15	2019-06-20		2020-03-19	ART centre, Sadar Hospital, Khagaria, Bihar, India		https://ClinicalTrials.gov/show/NCT03993093
Dengue	NCT01030211	Adult Dengue Platelet Study	ADEPT	Completed	No Results Available	Dengue Fever	Procedure: Platelet transfusion|Other: Supportive care	Clinical bleeding excluding petechiae with a subgroup analysis for severe clinical bleeding.|Platelet increment post-transfusion|Time to platelet > 50 x 10^3/uL|Changes in cytokines|Length of stay|Plasma leakage|DHF/DSS|ICU admission|Death|Secondary bacterial infection|Adverse events from transfusion	Tan Tock Seng Hospital|Singapore General Hospital|Changi General Hospital|National University Hospital, Singapore|University of Malaya	All	21 Years and older (Adult, Older Adult)	Not Applicable	372	Other	Interventional	Allocation: Randomized|Intervention Model: Parallel Assignment|Masking: None (Open Label)|Primary Purpose: Prevention	TTSH ADEPT	2010-01-01	2014-12-01	2014-12-01	2009-12-11		2015-08-25	University Malaya Medical Centre, Kuala Lumpur, Malaysia|Tan Tock Seng Hospital, National University Health System, Singapore General Hospital, Changi General Hospital, Singapore, Singapore		https://ClinicalTrials.gov/show/NCT01030211
Dengue hemorrhagic fever	NCT01030211	Adult Dengue Platelet Study	ADEPT	Completed	No Results Available	Dengue Fever	Procedure: Platelet transfusion|Other: Supportive care	Clinical bleeding excluding petechiae with a subgroup analysis for severe clinical bleeding.|Platelet increment post-transfusion|Time to platelet > 50 x 10^3/uL|Changes in cytokines|Length of stay|Plasma leakage|DHF/DSS|ICU admission|Death|Secondary bacterial infection|Adverse events from transfusion	Tan Tock Seng Hospital|Singapore General Hospital|Changi General Hospital|National University Hospital, Singapore|University of Malaya	All	21 Years and older (Adult, Older Adult)	Not Applicable	372	Other	Interventional	Allocation: Randomized|Intervention Model: Parallel Assignment|Masking: None (Open Label)|Primary Purpose: Prevention	TTSH ADEPT	2010-01-01	2014-12-01	2014-12-01	2009-12-11		2015-08-25	University Malaya Medical Centre, Kuala Lumpur, Malaysia|Tan Tock Seng Hospital, National University Health System, Singapore General Hospital, Changi General Hospital, Singapore, Singapore		https://ClinicalTrials.gov/show/NCT01030211
Dengue shock syndrome	NCT01030211	Adult Dengue Platelet Study	ADEPT	Completed	No Results Available	Dengue Fever	Procedure: Platelet transfusion|Other: Supportive care	Clinical bleeding excluding petechiae with a subgroup analysis for severe clinical bleeding.|Platelet increment post-transfusion|Time to platelet > 50 x 10^3/uL|Changes in cytokines|Length of stay|Plasma leakage|DHF/DSS|ICU admission|Death|Secondary bacterial infection|Adverse events from transfusion	Tan Tock Seng Hospital|Singapore General Hospital|Changi General Hospital|National University Hospital, Singapore|University of Malaya	All	21 Years and older (Adult, Older Adult)	Not Applicable	372	Other	Interventional	Allocation: Randomized|Intervention Model: Parallel Assignment|Masking: None (Open Label)|Primary Purpose: Prevention	TTSH ADEPT	2010-01-01	2014-12-01	2014-12-01	2009-12-11		2015-08-25	University Malaya Medical Centre, Kuala Lumpur, Malaysia|Tan Tock Seng Hospital, National University Health System, Singapore General Hospital, Changi General Hospital, Singapore, Singapore		https://ClinicalTrials.gov/show/NCT01030211
Trematodiases	NCT05350462	Adoption of L-PZQ for Schistosomiasis by Endemic Counties - Social Science Research Study	ADOPT	Recruiting	No Results Available	Schistosomiasis in Children|Social Acceptance	Behavioral: Community pilot L-PZQ distribution - intervention is NOT part of this observational study	Qualitative data analysis including self-reported information on knowledge, perception, and experience of schistosomiasis (treatment) and child health within families (Micro, Meso and Macro level)|Semi-structured socio-demographic questionnaires (quantitative data) used to collect further data from parents/guardians of PSAC in the study (knowledge, perception and acceptability related to (pediatr…	Technische Universität München|African Institute for Health and Development|Makerere University|European and Developing Countries Clinical Trials Partnership (EDCTP)|Global Health Innovation Technology Fund (GHIT)|Stichting Lygature|Université Félix Houphouët-Boigny|Kenya Medical Research Institute|Swiss Tropical & Public Health Institute|SCI Foundation	All	18 Years to 99 Years (Adult, Older Adult)		3000	Other	Observational	Observational Model: Ecologic or Community|Time Perspective: Cross-Sectional	731/21 S|RIA2019IR-2895|G2020-102R1	2021-12-13	2024-12-31	2025-12-31	April 28, 2022		April 28, 2022	Université Félix Houphouët-Boigny, Abidjan, Côte D'Ivoire|African Institute for Health and Development, Nairobi, Kenya|Makerere University, Kampala, Uganda		https://ClinicalTrials.gov/show/NCT05350462
Bilharzia	NCT05350462	Adoption of L-PZQ for Schistosomiasis by Endemic Counties - Social Science Research Study	ADOPT	Recruiting	No Results Available	Schistosomiasis in Children|Social Acceptance	Behavioral: Community pilot L-PZQ distribution - intervention is NOT part of this observational study	Qualitative data analysis including self-reported information on knowledge, perception, and experience of schistosomiasis (treatment) and child health within families (Micro, Meso and Macro level)|Semi-structured socio-demographic questionnaires (quantitative data) used to collect further data from parents/guardians of PSAC in the study (knowledge, perception and acceptability related to (pediatr…	Technische Universität München|African Institute for Health and Development|Makerere University|European and Developing Countries Clinical Trials Partnership (EDCTP)|Global Health Innovation Technology Fund (GHIT)|Stichting Lygature|Université Félix Houphouët-Boigny|Kenya Medical Research Institute|Swiss Tropical & Public Health Institute|SCI Foundation	All	18 Years to 99 Years (Adult, Older Adult)		3000	Other	Observational	Observational Model: Ecologic or Community|Time Perspective: Cross-Sectional	731/21 S|RIA2019IR-2895|G2020-102R1	2021-12-13	2024-12-31	2025-12-31	April 28, 2022		April 28, 2022	Université Félix Houphouët-Boigny, Abidjan, Côte D'Ivoire|African Institute for Health and Development, Nairobi, Kenya|Makerere University, Kampala, Uganda		https://ClinicalTrials.gov/show/NCT05350462
Blood fluke	NCT05350462	Adoption of L-PZQ for Schistosomiasis by Endemic Counties - Social Science Research Study	ADOPT	Recruiting	No Results Available	Schistosomiasis in Children|Social Acceptance	Behavioral: Community pilot L-PZQ distribution - intervention is NOT part of this observational study	Qualitative data analysis including self-reported information on knowledge, perception, and experience of schistosomiasis (treatment) and child health within families (Micro, Meso and Macro level)|Semi-structured socio-demographic questionnaires (quantitative data) used to collect further data from parents/guardians of PSAC in the study (knowledge, perception and acceptability related to (pediatr…	Technische Universität München|African Institute for Health and Development|Makerere University|European and Developing Countries Clinical Trials Partnership (EDCTP)|Global Health Innovation Technology Fund (GHIT)|Stichting Lygature|Université Félix Houphouët-Boigny|Kenya Medical Research Institute|Swiss Tropical & Public Health Institute|SCI Foundation	All	18 Years to 99 Years (Adult, Older Adult)		3000	Other	Observational	Observational Model: Ecologic or Community|Time Perspective: Cross-Sectional	731/21 S|RIA2019IR-2895|G2020-102R1	2021-12-13	2024-12-31	2025-12-31	April 28, 2022		April 28, 2022	Université Félix Houphouët-Boigny, Abidjan, Côte D'Ivoire|African Institute for Health and Development, Nairobi, Kenya|Makerere University, Kampala, Uganda		https://ClinicalTrials.gov/show/NCT05350462
Schistosomiasis	NCT05350462	Adoption of L-PZQ for Schistosomiasis by Endemic Counties - Social Science Research Study	ADOPT	Recruiting	No Results Available	Schistosomiasis in Children|Social Acceptance	Behavioral: Community pilot L-PZQ distribution - intervention is NOT part of this observational study	Qualitative data analysis including self-reported information on knowledge, perception, and experience of schistosomiasis (treatment) and child health within families (Micro, Meso and Macro level)|Semi-structured socio-demographic questionnaires (quantitative data) used to collect further data from parents/guardians of PSAC in the study (knowledge, perception and acceptability related to (pediatr…	Technische Universität München|African Institute for Health and Development|Makerere University|European and Developing Countries Clinical Trials Partnership (EDCTP)|Global Health Innovation Technology Fund (GHIT)|Stichting Lygature|Université Félix Houphouët-Boigny|Kenya Medical Research Institute|Swiss Tropical & Public Health Institute|SCI Foundation	All	18 Years to 99 Years (Adult, Older Adult)		3000	Other	Observational	Observational Model: Ecologic or Community|Time Perspective: Cross-Sectional	731/21 S|RIA2019IR-2895|G2020-102R1	2021-12-13	2024-12-31	2025-12-31	April 28, 2022		April 28, 2022	Université Félix Houphouët-Boigny, Abidjan, Côte D'Ivoire|African Institute for Health and Development, Nairobi, Kenya|Makerere University, Kampala, Uganda		https://ClinicalTrials.gov/show/NCT05350462
Snail fever	NCT05350462	Adoption of L-PZQ for Schistosomiasis by Endemic Counties - Social Science Research Study	ADOPT	Recruiting	No Results Available	Schistosomiasis in Children|Social Acceptance	Behavioral: Community pilot L-PZQ distribution - intervention is NOT part of this observational study	Qualitative data analysis including self-reported information on knowledge, perception, and experience of schistosomiasis (treatment) and child health within families (Micro, Meso and Macro level)|Semi-structured socio-demographic questionnaires (quantitative data) used to collect further data from parents/guardians of PSAC in the study (knowledge, perception and acceptability related to (pediatr…	Technische Universität München|African Institute for Health and Development|Makerere University|European and Developing Countries Clinical Trials Partnership (EDCTP)|Global Health Innovation Technology Fund (GHIT)|Stichting Lygature|Université Félix Houphouët-Boigny|Kenya Medical Research Institute|Swiss Tropical & Public Health Institute|SCI Foundation	All	18 Years to 99 Years (Adult, Older Adult)		3000	Other	Observational	Observational Model: Ecologic or Community|Time Perspective: Cross-Sectional	731/21 S|RIA2019IR-2895|G2020-102R1	2021-12-13	2024-12-31	2025-12-31	April 28, 2022		April 28, 2022	Université Félix Houphouët-Boigny, Abidjan, Côte D'Ivoire|African Institute for Health and Development, Nairobi, Kenya|Makerere University, Kampala, Uganda		https://ClinicalTrials.gov/show/NCT05350462
Trematoda	NCT05350462	Adoption of L-PZQ for Schistosomiasis by Endemic Counties - Social Science Research Study	ADOPT	Recruiting	No Results Available	Schistosomiasis in Children|Social Acceptance	Behavioral: Community pilot L-PZQ distribution - intervention is NOT part of this observational study	Qualitative data analysis including self-reported information on knowledge, perception, and experience of schistosomiasis (treatment) and child health within families (Micro, Meso and Macro level)|Semi-structured socio-demographic questionnaires (quantitative data) used to collect further data from parents/guardians of PSAC in the study (knowledge, perception and acceptability related to (pediatr…	Technische Universität München|African Institute for Health and Development|Makerere University|European and Developing Countries Clinical Trials Partnership (EDCTP)|Global Health Innovation Technology Fund (GHIT)|Stichting Lygature|Université Félix Houphouët-Boigny|Kenya Medical Research Institute|Swiss Tropical & Public Health Institute|SCI Foundation	All	18 Years to 99 Years (Adult, Older Adult)		3000	Other	Observational	Observational Model: Ecologic or Community|Time Perspective: Cross-Sectional	731/21 S|RIA2019IR-2895|G2020-102R1	2021-12-13	2024-12-31	2025-12-31	April 28, 2022		April 28, 2022	Université Félix Houphouët-Boigny, Abidjan, Côte D'Ivoire|African Institute for Health and Development, Nairobi, Kenya|Makerere University, Kampala, Uganda		https://ClinicalTrials.gov/show/NCT05350462
worm infection	NCT05350462	Adoption of L-PZQ for Schistosomiasis by Endemic Counties - Social Science Research Study	ADOPT	Recruiting	No Results Available	Schistosomiasis in Children|Social Acceptance	Behavioral: Community pilot L-PZQ distribution - intervention is NOT part of this observational study	Qualitative data analysis including self-reported information on knowledge, perception, and experience of schistosomiasis (treatment) and child health within families (Micro, Meso and Macro level)|Semi-structured socio-demographic questionnaires (quantitative data) used to collect further data from parents/guardians of PSAC in the study (knowledge, perception and acceptability related to (pediatr…	Technische Universität München|African Institute for Health and Development|Makerere University|European and Developing Countries Clinical Trials Partnership (EDCTP)|Global Health Innovation Technology Fund (GHIT)|Stichting Lygature|Université Félix Houphouët-Boigny|Kenya Medical Research Institute|Swiss Tropical & Public Health Institute|SCI Foundation	All	18 Years to 99 Years (Adult, Older Adult)		3000	Other	Observational	Observational Model: Ecologic or Community|Time Perspective: Cross-Sectional	731/21 S|RIA2019IR-2895|G2020-102R1	2021-12-13	2024-12-31	2025-12-31	April 28, 2022		April 28, 2022	Université Félix Houphouët-Boigny, Abidjan, Côte D'Ivoire|African Institute for Health and Development, Nairobi, Kenya|Makerere University, Kampala, Uganda		https://ClinicalTrials.gov/show/NCT05350462
trematodiasis	NCT05350462	Adoption of L-PZQ for Schistosomiasis by Endemic Counties - Social Science Research Study	ADOPT	Recruiting	No Results Available	Schistosomiasis in Children|Social Acceptance	Behavioral: Community pilot L-PZQ distribution - intervention is NOT part of this observational study	Qualitative data analysis including self-reported information on knowledge, perception, and experience of schistosomiasis (treatment) and child health within families (Micro, Meso and Macro level)|Semi-structured socio-demographic questionnaires (quantitative data) used to collect further data from parents/guardians of PSAC in the study (knowledge, perception and acceptability related to (pediatr…	Technische Universität München|African Institute for Health and Development|Makerere University|European and Developing Countries Clinical Trials Partnership (EDCTP)|Global Health Innovation Technology Fund (GHIT)|Stichting Lygature|Université Félix Houphouët-Boigny|Kenya Medical Research Institute|Swiss Tropical & Public Health Institute|SCI Foundation	All	18 Years to 99 Years (Adult, Older Adult)		3000	Other	Observational	Observational Model: Ecologic or Community|Time Perspective: Cross-Sectional	731/21 S|RIA2019IR-2895|G2020-102R1	2021-12-13	2024-12-31	2025-12-31	April 28, 2022		April 28, 2022	Université Félix Houphouët-Boigny, Abidjan, Côte D'Ivoire|African Institute for Health and Development, Nairobi, Kenya|Makerere University, Kampala, Uganda		https://ClinicalTrials.gov/show/NCT05350462
schistosomiasis	NCT05350462	Adoption of L-PZQ for Schistosomiasis by Endemic Counties - Social Science Research Study	ADOPT	Recruiting	No Results Available	Schistosomiasis in Children|Social Acceptance	Behavioral: Community pilot L-PZQ distribution - intervention is NOT part of this observational study	Qualitative data analysis including self-reported information on knowledge, perception, and experience of schistosomiasis (treatment) and child health within families (Micro, Meso and Macro level)|Semi-structured socio-demographic questionnaires (quantitative data) used to collect further data from parents/guardians of PSAC in the study (knowledge, perception and acceptability related to (pediatr…	Technische Universität München|African Institute for Health and Development|Makerere University|European and Developing Countries Clinical Trials Partnership (EDCTP)|Global Health Innovation Technology Fund (GHIT)|Stichting Lygature|Université Félix Houphouët-Boigny|Kenya Medical Research Institute|Swiss Tropical & Public Health Institute|SCI Foundation	All	18 Years to 99 Years (Adult, Older Adult)		3000	Other	Observational	Observational Model: Ecologic or Community|Time Perspective: Cross-Sectional	731/21 S|RIA2019IR-2895|G2020-102R1	2021-12-13	2024-12-31	2025-12-31	April 28, 2022		April 28, 2022	Université Félix Houphouët-Boigny, Abidjan, Côte D'Ivoire|African Institute for Health and Development, Nairobi, Kenya|Makerere University, Kampala, Uganda		https://ClinicalTrials.gov/show/NCT05350462
Trematode infection	NCT05350462	Adoption of L-PZQ for Schistosomiasis by Endemic Counties - Social Science Research Study	ADOPT	Recruiting	No Results Available	Schistosomiasis in Children|Social Acceptance	Behavioral: Community pilot L-PZQ distribution - intervention is NOT part of this observational study	Qualitative data analysis including self-reported information on knowledge, perception, and experience of schistosomiasis (treatment) and child health within families (Micro, Meso and Macro level)|Semi-structured socio-demographic questionnaires (quantitative data) used to collect further data from parents/guardians of PSAC in the study (knowledge, perception and acceptability related to (pediatr…	Technische Universität München|African Institute for Health and Development|Makerere University|European and Developing Countries Clinical Trials Partnership (EDCTP)|Global Health Innovation Technology Fund (GHIT)|Stichting Lygature|Université Félix Houphouët-Boigny|Kenya Medical Research Institute|Swiss Tropical & Public Health Institute|SCI Foundation	All	18 Years to 99 Years (Adult, Older Adult)		3000	Other	Observational	Observational Model: Ecologic or Community|Time Perspective: Cross-Sectional	731/21 S|RIA2019IR-2895|G2020-102R1	2021-12-13	2024-12-31	2025-12-31	April 28, 2022		April 28, 2022	Université Félix Houphouët-Boigny, Abidjan, Côte D'Ivoire|African Institute for Health and Development, Nairobi, Kenya|Makerere University, Kampala, Uganda		https://ClinicalTrials.gov/show/NCT05350462
Scabies	NCT02775617	Azithromycin - Ivermectin Mass Drug Administration for Skin Disease	AIM-Skin	Completed	Has Results	Scabies|Yaws|Impetigo	Drug: Ivermectin|Drug: Azithromycin|Drug: Permethrin	Impetigo Prevalence at 12 Months|Group A Streptococcus at 12 Months|Antimicrobial Resistance in Culture Isolates	London School of Hygiene and Tropical Medicine|Atoifi Adventist Hospital, Solomon Islands|Kirby Institute|Murdoch Childrens Research Institute	All	Child, Adult, Older Adult	Phase 4	1291	Other	Interventional	Allocation: Randomized|Intervention Model: Parallel Assignment|Masking: None (Open Label)|Primary Purpose: Treatment	35148A	2016-07-01	2017-08-01	2018-02-05	2016-05-17	2019-09-13	2019-09-17	Atoifi Adventist Hospital, Atoifi, Malaita, Solomon Islands	"Study Protocol and Statistical Analysis Plan", https://ClinicalTrials.gov/ProvidedDocs/17/NCT02775617/Prot_SAP_000.pdf	https://ClinicalTrials.gov/show/NCT02775617
Frambesia tropica	NCT02775617	Azithromycin - Ivermectin Mass Drug Administration for Skin Disease	AIM-Skin	Completed	Has Results	Scabies|Yaws|Impetigo	Drug: Ivermectin|Drug: Azithromycin|Drug: Permethrin	Impetigo Prevalence at 12 Months|Group A Streptococcus at 12 Months|Antimicrobial Resistance in Culture Isolates	London School of Hygiene and Tropical Medicine|Atoifi Adventist Hospital, Solomon Islands|Kirby Institute|Murdoch Childrens Research Institute	All	Child, Adult, Older Adult	Phase 4	1291	Other	Interventional	Allocation: Randomized|Intervention Model: Parallel Assignment|Masking: None (Open Label)|Primary Purpose: Treatment	35148A	2016-07-01	2017-08-01	2018-02-05	2016-05-17	2019-09-13	2019-09-17	Atoifi Adventist Hospital, Atoifi, Malaita, Solomon Islands	"Study Protocol and Statistical Analysis Plan", https://ClinicalTrials.gov/ProvidedDocs/17/NCT02775617/Prot_SAP_000.pdf	https://ClinicalTrials.gov/show/NCT02775617
worm infection	NCT00659997	Efficacy Albendazole and Levamisole Against STH on Unguja	ALBvLEV	Completed	No Results Available	Ascariasis|Trichuriasis	Drug: Albendazole|Drug: Levamisole	Clearance of STH faecal eggs in patient stool	Natural History Museum, United Kingdom|Ministry of Health, Tanzania|University of London	Female	1 Year to 45 Years (Child, Adult)	Phase 4	20	Other	Interventional	Allocation: Randomized|Intervention Model: Parallel Assignment|Masking: Single (Participant)|Primary Purpose: Treatment	NHMDEWORMING	2006-06-01	2006-09-01	2007-09-01	April 17, 2008		April 17, 2008	Helminth Control Laboratory Unguja, Stone Town, Tanzania		https://ClinicalTrials.gov/show/NCT00659997
whipworm	NCT00659997	Efficacy Albendazole and Levamisole Against STH on Unguja	ALBvLEV	Completed	No Results Available	Ascariasis|Trichuriasis	Drug: Albendazole|Drug: Levamisole	Clearance of STH faecal eggs in patient stool	Natural History Museum, United Kingdom|Ministry of Health, Tanzania|University of London	Female	1 Year to 45 Years (Child, Adult)	Phase 4	20	Other	Interventional	Allocation: Randomized|Intervention Model: Parallel Assignment|Masking: Single (Participant)|Primary Purpose: Treatment	NHMDEWORMING	2006-06-01	2006-09-01	2007-09-01	April 17, 2008		April 17, 2008	Helminth Control Laboratory Unguja, Stone Town, Tanzania		https://ClinicalTrials.gov/show/NCT00659997
Soil-transmitted helminthiases	NCT00659997	Efficacy Albendazole and Levamisole Against STH on Unguja	ALBvLEV	Completed	No Results Available	Ascariasis|Trichuriasis	Drug: Albendazole|Drug: Levamisole	Clearance of STH faecal eggs in patient stool	Natural History Museum, United Kingdom|Ministry of Health, Tanzania|University of London	Female	1 Year to 45 Years (Child, Adult)	Phase 4	20	Other	Interventional	Allocation: Randomized|Intervention Model: Parallel Assignment|Masking: Single (Participant)|Primary Purpose: Treatment	NHMDEWORMING	2006-06-01	2006-09-01	2007-09-01	April 17, 2008		April 17, 2008	Helminth Control Laboratory Unguja, Stone Town, Tanzania		https://ClinicalTrials.gov/show/NCT00659997
nematodiasis	NCT00659997	Efficacy Albendazole and Levamisole Against STH on Unguja	ALBvLEV	Completed	No Results Available	Ascariasis|Trichuriasis	Drug: Albendazole|Drug: Levamisole	Clearance of STH faecal eggs in patient stool	Natural History Museum, United Kingdom|Ministry of Health, Tanzania|University of London	Female	1 Year to 45 Years (Child, Adult)	Phase 4	20	Other	Interventional	Allocation: Randomized|Intervention Model: Parallel Assignment|Masking: Single (Participant)|Primary Purpose: Treatment	NHMDEWORMING	2006-06-01	2006-09-01	2007-09-01	April 17, 2008		April 17, 2008	Helminth Control Laboratory Unguja, Stone Town, Tanzania		https://ClinicalTrials.gov/show/NCT00659997
worm infection	NCT05124691	Evaluation of Effectiveness of ALBENDAZOLIVERMECTIN Coformulation vs ALBENDAZOLE for Treatment of Intestinal Worms	ALIVE	Recruiting	No Results Available	Helminthes; Infestation, Intestinal	Combination Product: Albendazole and Ivermectin fixed dose coformulation|Drug: Albendazole	cure rate for T. trichiura CR|Frequency, type and severity of Adverse events associated with Albendazole and Ivermectin coformulation|Cure rates for for hookworm and S. stercoralis|Egg reduction rate for T. trichiuris|cure rate for T. trichiura, hookworm and S. stercoralis by PCR|Parasite burden reduction by PCR|Evaluation of genotypic albendazole resistance T. trichiura and hookworm in the three…	Barcelona Institute for Global Health|Leiden University Medical Center|Bahir Dar University|Centro de Investigacao em Saude de Manhica|London School of Hygiene and Tropical Medicine|Kenya Medical Research Institute|Laboratorios Liconsa|Universidad de León|European and Developing Countries Clinical Trials Partnership (EDCTP)	All	5 Years to 18 Years (Child, Adult)	Phase 2|Phase 3	1223	Other|Industry	Interventional	Allocation: Randomized|Intervention Model: Parallel Assignment|Masking: Single (Outcomes Assessor)|Primary Purpose: Treatment	ALIVE	2022-01-20	2023-06-30	2023-06-30	2021-11-18		2022-02-22	Kenya Medical Research Institute (KEMRI), Nairobi, Kenya		https://ClinicalTrials.gov/show/NCT05124691
Hookworm	NCT05124691	Evaluation of Effectiveness of ALBENDAZOLIVERMECTIN Coformulation vs ALBENDAZOLE for Treatment of Intestinal Worms	ALIVE	Recruiting	No Results Available	Helminthes; Infestation, Intestinal	Combination Product: Albendazole and Ivermectin fixed dose coformulation|Drug: Albendazole	cure rate for T. trichiura CR|Frequency, type and severity of Adverse events associated with Albendazole and Ivermectin coformulation|Cure rates for for hookworm and S. stercoralis|Egg reduction rate for T. trichiuris|cure rate for T. trichiura, hookworm and S. stercoralis by PCR|Parasite burden reduction by PCR|Evaluation of genotypic albendazole resistance T. trichiura and hookworm in the three…	Barcelona Institute for Global Health|Leiden University Medical Center|Bahir Dar University|Centro de Investigacao em Saude de Manhica|London School of Hygiene and Tropical Medicine|Kenya Medical Research Institute|Laboratorios Liconsa|Universidad de Le贸n|European and Developing Countries Clinical Trials Partnership (EDCTP)	All	5 Years to 18 Years 聽 (Child, Adult)	Phase 2|Phase 3	1223	Other|Industry	Interventional	Allocation: Randomized|Intervention Model: Parallel Assignment|Masking: Single (Outcomes Assessor)|Primary Purpose: Treatment	ALIVE	2022-01-20	2023-06-30	2023-06-30	2021-11-18		2022-02-22	Kenya Medical Research Institute (KEMRI), Nairobi, Kenya		https://ClinicalTrials.gov/show/NCT05124691
whipworm	NCT05124691	Evaluation of Effectiveness of ALBENDAZOLIVERMECTIN Coformulation vs ALBENDAZOLE for Treatment of Intestinal Worms	ALIVE	Recruiting	No Results Available	Helminthes; Infestation, Intestinal	Combination Product: Albendazole and Ivermectin fixed dose coformulation|Drug: Albendazole	cure rate for T. trichiura CR|Frequency, type and severity of Adverse events associated with Albendazole and Ivermectin coformulation|Cure rates for for hookworm and S. stercoralis|Egg reduction rate for T. trichiuris|cure rate for T. trichiura, hookworm and S. stercoralis by PCR|Parasite burden reduction by PCR|Evaluation of genotypic albendazole resistance T. trichiura and hookworm in the three…	Barcelona Institute for Global Health|Leiden University Medical Center|Bahir Dar University|Centro de Investigacao em Saude de Manhica|London School of Hygiene and Tropical Medicine|Kenya Medical Research Institute|Laboratorios Liconsa|Universidad de León|European and Developing Countries Clinical Trials Partnership (EDCTP)	All	5 Years to 18 Years (Child, Adult)	Phase 2|Phase 3	1223	Other|Industry	Interventional	Allocation: Randomized|Intervention Model: Parallel Assignment|Masking: Single (Outcomes Assessor)|Primary Purpose: Treatment	ALIVE	2022-01-20	2023-06-30	2023-06-30	2021-11-18		2022-02-22	Kenya Medical Research Institute (KEMRI), Nairobi, Kenya		https://ClinicalTrials.gov/show/NCT05124691
Leprosy	NCT03324035	Treatment of Neuropathic Pain in Leprosy	AmyNeLe	Active, not recruiting	No Results Available	Pain, Neuropathic|Leprosy|Leprosy Neuropathy|Amitriptyline	Drug: Amitriptyline|Drug: Placebo oral capsule|Drug: Tramadol	Reduction in pain intensity of 30% from baseline measured by verbal analog scale (VAS)|Neuropathic pain|Neuropathic Pain Symptoms|Mensure Quality of Life|Number of participants with treatment-related adverse events|Predictive factor of response|Use of backup pain medication	University of Sao Paulo|Cristália Produtos Químicos Farmacêuticos Ltda.	All	18 Years to 85 Years (Adult, Older Adult)	Phase 3	102	Other|Industry	Interventional	Allocation: Randomized|Intervention Model: Parallel Assignment|Masking: Quadruple (Participant, Care Provider, Investigator, Outcomes Assessor)|Primary Purpose: Treatment	AmyNeLe	2017-03-01	2021-05-03	2022-08-01	2017-10-27		2022-02-23	Hospital Das Clínicas da Faculdade de Medicina da USP, São Paulo, SP, Brazil		https://ClinicalTrials.gov/show/NCT03324035
Kala azar	NCT01845727	Topical 3% Amphotericin B Cream for the Treatment of Cutaneous Leishmaniasis in Colombia	Anfoleish	Completed	No Results Available	Cutaneous Leishmaniasis	Drug: Topical Amphotericin B at 3%	Proportion and severity of local adverse events of Anfoleish or Vehicle when applied three or two times per day.|Clinical cure rates in two regimens of Anfoleish: Three times a day and Two times a day|Determination of Amphotericin B Cmax and Tmax in subjects treated with Anfoleish three or two times per day.|Proportion and severity of laboratory adverse events of Anfoleish or vehicle when applied…	Drugs for Neglected Diseases	All	18 Years to 60 Years (Adult)	Phase 1|Phase 2	80	Other	Interventional	Allocation: Randomized|Intervention Model: Parallel Assignment|Masking: None (Open Label)|Primary Purpose: Treatment	DNDi-CL-TF001	2014-02-01	2016-05-01	2016-07-01	2013-05-03		2016-07-26	Programa de Estudios y Control de Enfermedades Tropicales (PECET), Universidad de Antioquia, Medellin, Colombia		https://ClinicalTrials.gov/show/NCT01845727
Leishmaniases	NCT01845727	Topical 3% Amphotericin B Cream for the Treatment of Cutaneous Leishmaniasis in Colombia	Anfoleish	Completed	No Results Available	Cutaneous Leishmaniasis	Drug: Topical Amphotericin B at 3%	Proportion and severity of local adverse events of Anfoleish or Vehicle when applied three or two times per day.|Clinical cure rates in two regimens of Anfoleish: Three times a day and Two times a day|Determination of Amphotericin B Cmax and Tmax in subjects treated with Anfoleish three or two times per day.|Proportion and severity of laboratory adverse events of Anfoleish or vehicle when applied…	Drugs for Neglected Diseases	All	18 Years to 60 Years (Adult)	Phase 1|Phase 2	80	Other	Interventional	Allocation: Randomized|Intervention Model: Parallel Assignment|Masking: None (Open Label)|Primary Purpose: Treatment	DNDi-CL-TF001	2014-02-01	2016-05-01	2016-07-01	2013-05-03		2016-07-26	Programa de Estudios y Control de Enfermedades Tropicales (PECET), Universidad de Antioquia, Medellin, Colombia		https://ClinicalTrials.gov/show/NCT01845727
Chagas disease	NCT04853758	Angiotensin Receptor-Neprilysin Inhibition in Chagas Cardiomyopathy With Reduced Ejection Fraction: ANSWER-HF.	ANSWER-HF	Recruiting	No Results Available	Chagas Cardiomyopathy	Drug: Sacubitril / Valsartan Oral Tablet [Entresto]|Drug: Enalapril	Change of left ventricular ejection fraction (LVEF)|Number of premature ventricular beats|Percentage of premature ventricular beats.|Ventricular arrhythmias density|Sustained ventricular tachycardia rates|New York Heart Association functional class|Ventricular remodeling - left ventricular systolic diameter|Ventricular remodeling - left ventricular diastolic diameter.|Ventricular remodeling - lef…	University of Sao Paulo General Hospital|InCor Heart Institute	All	18 Years and older (Adult, Older Adult)	Phase 3	200	Other	Interventional	Allocation: Randomized|Intervention Model: Parallel Assignment|Masking: Triple (Participant, Investigator, Outcomes Assessor)|Primary Purpose: Treatment	3.33602e+16	2021-05-06	2023-03-01	2023-03-01	April 21, 2021		2021-05-07	Heart Institute (Incor) University of Sao Paulo, São Paulo, Brazil		https://ClinicalTrials.gov/show/NCT04853758
Trypanosomiasis	NCT04853758	Angiotensin Receptor-Neprilysin Inhibition in Chagas Cardiomyopathy With Reduced Ejection Fraction: ANSWER-HF.	ANSWER-HF	Recruiting	No Results Available	Chagas Cardiomyopathy	Drug: Sacubitril / Valsartan Oral Tablet [Entresto]|Drug: Enalapril	Change of left ventricular ejection fraction (LVEF)|Number of premature ventricular beats|Percentage of premature ventricular beats.|Ventricular arrhythmias density|Sustained ventricular tachycardia rates|New York Heart Association functional class|Ventricular remodeling - left ventricular systolic diameter|Ventricular remodeling - left ventricular diastolic diameter.|Ventricular remodeling - lef…	University of Sao Paulo General Hospital|InCor Heart Institute	All	18 Years and older (Adult, Older Adult)	Phase 3	200	Other	Interventional	Allocation: Randomized|Intervention Model: Parallel Assignment|Masking: Triple (Participant, Investigator, Outcomes Assessor)|Primary Purpose: Treatment	3.33602e+16	2021-05-06	2023-03-01	2023-03-01	April 21, 2021		2021-05-07	Heart Institute (Incor) University of Sao Paulo, São Paulo, Brazil		https://ClinicalTrials.gov/show/NCT04853758
neurotoxic	NCT02435095	Antipsychotic Induced Structural and Functional Brain Changes	APIC	Terminated	No Results Available	Schizophrenia	Drug: Maintenance treatment|Drug: Intermittent treatment	Total grey matter volume|Grey matter volume (hippocampus, prefrontal cortex)|Assessment of safety as assessed with the following instrument: EPS|Assessment of safety as assessed with the following instrument: BARS|Assessment of safety as assessed with the following instrument: Arizona Scale|Global assessment of safety as assessed with laboratory values|Cognition|Quality of life|Psychopathology as…	RWTH Aachen University	All	18 Years to 65 Years 聽 (Adult, Older Adult)	Phase 4	174	Other	Interventional	Allocation: Randomized|Intervention Model: Parallel Assignment|Masking: Single (Outcomes Assessor)|Primary Purpose: Treatment	13-082	2015-05-01	2020-08-01	2020-08-01	2015-05-06		2020-11-25	RWTH University Hospital Aachen, Aachen, NRW, Germany|Alexianer Aachen GmbH, Aachen, Germany|Zentrum f眉r Neurologie und Seelische Gesundheit im Kapuziner Karree Aachen, Aachen, Germany|LVR Klinik Bonn, Bonn, Germany|LVR Klinik D眉ren, D眉ren, Germany|Klinik und Poliklinik f眉r Psychiatrie und Psychotherapie der Heinrich-Heine-Universit盲t D眉sseldorf, D眉sseldorf, Germany|LVR Klinik Essen, Essen, Germa…		https://ClinicalTrials.gov/show/NCT02435095
Trachoma	NCT03187834	Antibiotic Resistance and Microbiome in Children Aged 6-59 Months in Nouna, Burkina Faso	ARMCA	Completed	No Results Available	Child Development	Drug: Azithromycin|Drug: Amoxicillin|Drug: Cotrimoxazole|Drug: Placebo	Simpson's index of diversity (alpha diversity) in intestinal microbiome|Simpson's index of diversity (alpha diversity) in nasopharyngeal microbiome|Weight-for-height Z-score|Height-for-age Z-score|Weight-for-age Z-score|Mid-upper arm circumference|Shannon's index of diversity (alpha diversity) in intestinal microbiome|Shannon's index of diversity (alpha diversity) in nasopharyngeal microbiome|L1-…	University of California, San Francisco|Centre de Recherche en Sante de Nouna, Burkina Faso|Heidelberg University	All	6 Months to 59 Months 聽 (Child)	Phase 4	252	Other	Interventional	Allocation: Randomized|Intervention Model: Parallel Assignment|Masking: Quadruple (Participant, Care Provider, Investigator, Outcomes Assessor)|Primary Purpose: Treatment	17-22036	2017-07-04	2019-09-01	2019-09-01	2017-06-15		2021-05-14	UCSF Proctor Foundation, San Francisco, California, United States|Centre de Recherche en Sant茅 de Nouna, Nouna, Burkina Faso		https://ClinicalTrials.gov/show/NCT03187834
Egyptian ophthalmia	NCT03187834	Antibiotic Resistance and Microbiome in Children Aged 6-59 Months in Nouna, Burkina Faso	ARMCA	Completed	No Results Available	Child Development	Drug: Azithromycin|Drug: Amoxicillin|Drug: Cotrimoxazole|Drug: Placebo	Simpson's index of diversity (alpha diversity) in intestinal microbiome|Simpson's index of diversity (alpha diversity) in nasopharyngeal microbiome|Weight-for-height Z-score|Height-for-age Z-score|Weight-for-age Z-score|Mid-upper arm circumference|Shannon's index of diversity (alpha diversity) in intestinal microbiome|Shannon's index of diversity (alpha diversity) in nasopharyngeal microbiome|L1-…	University of California, San Francisco|Centre de Recherche en Sante de Nouna, Burkina Faso|Heidelberg University	All	6 Months to 59 Months 聽 (Child)	Phase 4	252	Other	Interventional	Allocation: Randomized|Intervention Model: Parallel Assignment|Masking: Quadruple (Participant, Care Provider, Investigator, Outcomes Assessor)|Primary Purpose: Treatment	17-22036	2017-07-04	2019-09-01	2019-09-01	2017-06-15		2021-05-14	UCSF Proctor Foundation, San Francisco, California, United States|Centre de Recherche en Sant茅 de Nouna, Nouna, Burkina Faso		https://ClinicalTrials.gov/show/NCT03187834
Kala azar	NCT05094908	Arnica Tincture Fot the Treatment of Cutaneous Leishmaniasis	ARNICA	Not yet recruiting	No Results Available	Leishmaniasis, Cutaneous	Drug: Arnica Tincture	Initial post-treatment healing|Final post-treatment Healing|Number of participants with lesions that relapse	Universidad de Antioquia|INNOVATION CORPORATION FOR THE DEVELOPMENT OF PRODUCTS FOR TROPICAL DISEASES (CIDEPRO)	All	18 Years to 65 Years (Adult, Older Adult)	Phase 1|Phase 2	16	Other	Interventional	Allocation: Randomized|Intervention Model: Parallel Assignment|Masking: None (Open Label)|Primary Purpose: Treatment	PEC02_2021	2022-01-01	April 2022	April 2023	2021-10-26		2021-10-26	Program for Research and Control in Tropical Diseases - PECET, Medellín, Antioquia, Colombia		https://ClinicalTrials.gov/show/NCT05094908
Leishmaniases	NCT05094908	Arnica Tincture Fot the Treatment of Cutaneous Leishmaniasis	ARNICA	Not yet recruiting	No Results Available	Leishmaniasis, Cutaneous	Drug: Arnica Tincture	Initial post-treatment healing|Final post-treatment Healing|Number of participants with lesions that relapse	Universidad de Antioquia|INNOVATION CORPORATION FOR THE DEVELOPMENT OF PRODUCTS FOR TROPICAL DISEASES (CIDEPRO)	All	18 Years to 65 Years (Adult, Older Adult)	Phase 1|Phase 2	16	Other	Interventional	Allocation: Randomized|Intervention Model: Parallel Assignment|Masking: None (Open Label)|Primary Purpose: Treatment	PEC02_2021	2022-01-01	April 2022	April 2023	2021-10-26		2021-10-26	Program for Research and Control in Tropical Diseases - PECET, Medellín, Antioquia, Colombia		https://ClinicalTrials.gov/show/NCT05094908
Rabies	NCT03961555	Comparison of SYN023 to Human Rabies Immune Globulin in Post Exposure Prophylaxis of Rabies	ARPEP	Active, not recruiting	No Results Available	Rabies	Biological: SYN023|Biological: HRIG (HyperRab)|Biological: Rabies vaccine	geometric mean RVNA concentration (superiority)|geometric mean RVNA concentrations at D99|cases of probable or confirmed rabie|the percentage of subjects with RVNA concentration ≥0.5 IU/mL|geometric mean RVNA concentration on Day 4|The ratio of the geometric mean concentrations of RVNA at each time point in geometric mean RVNA AUEC1-15|geometric mean concentrations of RVNA at each time point|the …	Synermore Biologics Co., Ltd.|Synermore Biologics USA Limited	All	18 Years and older (Adult, Older Adult)	Phase 2	448	Industry|Other	Interventional	Allocation: Randomized|Intervention Model: Parallel Assignment|Masking: Quadruple (Participant, Care Provider, Investigator, Outcomes Assessor)|Primary Purpose: Prevention	SYN023-004	2019-09-03	2021-11-30	2022-05-31	2019-05-23		2021-06-15	University of Florida, Gainesville, Florida, United States|University of Iowa, Iowa City, Iowa, United States|Clinical Research Solutions PC -Milan, Milan, Tennessee, United States|University of Virginia, Charlottesville, Virginia, United States|Medical College of Wisconsin, Milwaukee, Wisconsin, United States|Baguio General Hospital and Medical Center, Baguio City, Benguet, Philippines|De La Sal…		https://ClinicalTrials.gov/show/NCT03961555
Lyssa Virus	NCT03961555	Comparison of SYN023 to Human Rabies Immune Globulin in Post Exposure Prophylaxis of Rabies	ARPEP	Active, not recruiting	No Results Available	Rabies	Biological: SYN023|Biological: HRIG (HyperRab)|Biological: Rabies vaccine	geometric mean RVNA concentration (superiority)|geometric mean RVNA concentrations at D99|cases of probable or confirmed rabie|the percentage of subjects with RVNA concentration ≥0.5 IU/mL|geometric mean RVNA concentration on Day 4|The ratio of the geometric mean concentrations of RVNA at each time point in geometric mean RVNA AUEC1-15|geometric mean concentrations of RVNA at each time point|the …	Synermore Biologics Co., Ltd.|Synermore Biologics USA Limited	All	18 Years and older (Adult, Older Adult)	Phase 2	448	Industry|Other	Interventional	Allocation: Randomized|Intervention Model: Parallel Assignment|Masking: Quadruple (Participant, Care Provider, Investigator, Outcomes Assessor)|Primary Purpose: Prevention	SYN023-004	2019-09-03	2021-11-30	2022-05-31	2019-05-23		2021-06-15	University of Florida, Gainesville, Florida, United States|University of Iowa, Iowa City, Iowa, United States|Clinical Research Solutions PC -Milan, Milan, Tennessee, United States|University of Virginia, Charlottesville, Virginia, United States|Medical College of Wisconsin, Milwaukee, Wisconsin, United States|Baguio General Hospital and Medical Center, Baguio City, Benguet, Philippines|De La Sal…		https://ClinicalTrials.gov/show/NCT03961555
lyssa	NCT03961555	Comparison of SYN023 to Human Rabies Immune Globulin in Post Exposure Prophylaxis of Rabies	ARPEP	Active, not recruiting	No Results Available	Rabies	Biological: SYN023|Biological: HRIG (HyperRab)|Biological: Rabies vaccine	geometric mean RVNA concentration (superiority)|geometric mean RVNA concentrations at D99|cases of probable or confirmed rabie|the percentage of subjects with RVNA concentration ≥0.5 IU/mL|geometric mean RVNA concentration on Day 4|The ratio of the geometric mean concentrations of RVNA at each time point in geometric mean RVNA AUEC1-15|geometric mean concentrations of RVNA at each time point|the …	Synermore Biologics Co., Ltd.|Synermore Biologics USA Limited	All	18 Years and older (Adult, Older Adult)	Phase 2	448	Industry|Other	Interventional	Allocation: Randomized|Intervention Model: Parallel Assignment|Masking: Quadruple (Participant, Care Provider, Investigator, Outcomes Assessor)|Primary Purpose: Prevention	SYN023-004	2019-09-03	2021-11-30	2022-05-31	2019-05-23		2021-06-15	University of Florida, Gainesville, Florida, United States|University of Iowa, Iowa City, Iowa, United States|Clinical Research Solutions PC -Milan, Milan, Tennessee, United States|University of Virginia, Charlottesville, Virginia, United States|Medical College of Wisconsin, Milwaukee, Wisconsin, United States|Baguio General Hospital and Medical Center, Baguio City, Benguet, Philippines|De La Sal…		https://ClinicalTrials.gov/show/NCT03961555
Trachoma	NCT04185402	Azithromycin Reduction to Reach Elimination of Trachoma	ARRET	Recruiting	No Results Available	Trachoma	Drug: Azithromycin	Ocular chlamydia measured in a population-based sample of 0-9 year-old children|Infectious load of chlamydia among 0-9 year-old children infected with ocular chlamydia|Conjunctival inflammation	University of California, San Francisco|Programme National de Sant茅 Oculaire (PNSO)	All	1 Month and older 聽 (Child, Adult, Older Adult)	Phase 4	100000	Other	Interventional	Allocation: Randomized|Intervention Model: Parallel Assignment|Masking: Double (Investigator, Outcomes Assessor)|Primary Purpose: Treatment	19-28923	2021-05-29	2024-10-31	2025-01-31	2019-12-04		2021-07-21	Programme National de Sant茅 Oculaire (PNSO), Niamey, Niger		https://ClinicalTrials.gov/show/NCT04185402
Egyptian ophthalmia	NCT04185402	Azithromycin Reduction to Reach Elimination of Trachoma	ARRET	Recruiting	No Results Available	Trachoma	Drug: Azithromycin	Ocular chlamydia measured in a population-based sample of 0-9 year-old children|Infectious load of chlamydia among 0-9 year-old children infected with ocular chlamydia|Conjunctival inflammation	University of California, San Francisco|Programme National de Sant茅 Oculaire (PNSO)	All	1 Month and older 聽 (Child, Adult, Older Adult)	Phase 4	100000	Other	Interventional	Allocation: Randomized|Intervention Model: Parallel Assignment|Masking: Double (Investigator, Outcomes Assessor)|Primary Purpose: Treatment	19-28923	2021-05-29	2024-10-31	2025-01-31	2019-12-04		2021-07-21	Programme National de Sant茅 Oculaire (PNSO), Niamey, Niger		https://ClinicalTrials.gov/show/NCT04185402
Trachoma	NCT01767506	A Surveillance and Azithromycin Treatment for Newcomers and Travelers Evaluation: The ASANTE Trial	ASANTE	Completed	Has Results	Trachoma	Other: Surveillance and treatment with azithromycin of newcomer and traveler families|Other: Usual care	The Proportion of Communities With C. Trachomatis Infection Prevalence of 1% or Below|The Proportion of Communities With Clinical Trachoma Prevalence of 5% or Below|The Mean of the Prevalence of Active Trachoma (TF) in Communities in Both Arms.	Johns Hopkins University|National Eye Institute (NEI)	All	Child, Adult, Older Adult	Not Applicable	52	Other|NIH	Interventional	Allocation: Randomized|Intervention Model: Parallel Assignment|Masking: Single (Outcomes Assessor)|Primary Purpose: Treatment	NA_00076305|U10EY022584	2013-01-01	2015-12-01	2016-02-01	2013-01-14	2017-10-09	2017-10-09	Johns Hopkins University, Baltimore, Maryland, United States		https://ClinicalTrials.gov/show/NCT01767506
Egyptian ophthalmia	NCT01767506	A Surveillance and Azithromycin Treatment for Newcomers and Travelers Evaluation: The ASANTE Trial	ASANTE	Completed	Has Results	Trachoma	Other: Surveillance and treatment with azithromycin of newcomer and traveler families|Other: Usual care	The Proportion of Communities With C. Trachomatis Infection Prevalence of 1% or Below|The Proportion of Communities With Clinical Trachoma Prevalence of 5% or Below|The Mean of the Prevalence of Active Trachoma (TF) in Communities in Both Arms.	Johns Hopkins University|National Eye Institute (NEI)	All	Child, Adult, Older Adult	Not Applicable	52	Other|NIH	Interventional	Allocation: Randomized|Intervention Model: Parallel Assignment|Masking: Single (Outcomes Assessor)|Primary Purpose: Treatment	NA_00076305|U10EY022584	2013-01-01	2015-12-01	2016-02-01	2013-01-14	2017-10-09	2017-10-09	Johns Hopkins University, Baltimore, Maryland, United States		https://ClinicalTrials.gov/show/NCT01767506
Infantum	NCT03784248	Mediterranean Visceral Leishmaniasis With Leishmania Infantum	AsymptoGen	Recruiting	No Results Available	Leishmaniasis	Other: blood donation and isolation of leuco-platelet layers	genetic level characterization of the isolates of L. infantum	Centre Hospitalier Universitaire de Nice	All	18 Years to 70 Years (Adult, Older Adult)		1400	Other	Observational	Observational Model: Ecologic or Community|Time Perspective: Prospective	17-API-02	2019-07-03	2021-07-15	2022-08-15	2018-12-21		2020-10-19	Nice Hospital, Nice, France		https://ClinicalTrials.gov/show/NCT03784248
Kala azar	NCT03784248	Mediterranean Visceral Leishmaniasis With Leishmania Infantum	AsymptoGen	Recruiting	No Results Available	Leishmaniasis	Other: blood donation and isolation of leuco-platelet layers	genetic level characterization of the isolates of L. infantum	Centre Hospitalier Universitaire de Nice	All	18 Years to 70 Years (Adult, Older Adult)		1400	Other	Observational	Observational Model: Ecologic or Community|Time Perspective: Prospective	17-API-02	2019-07-03	2021-07-15	2022-08-15	2018-12-21		2020-10-19	Nice Hospital, Nice, France		https://ClinicalTrials.gov/show/NCT03784248
Leishmania	NCT03784248	Mediterranean Visceral Leishmaniasis With Leishmania Infantum	AsymptoGen	Recruiting	No Results Available	Leishmaniasis	Other: blood donation and isolation of leuco-platelet layers	genetic level characterization of the isolates of L. infantum	Centre Hospitalier Universitaire de Nice	All	18 Years to 70 Years (Adult, Older Adult)		1400	Other	Observational	Observational Model: Ecologic or Community|Time Perspective: Prospective	17-API-02	2019-07-03	2021-07-15	2022-08-15	2018-12-21		2020-10-19	Nice Hospital, Nice, France		https://ClinicalTrials.gov/show/NCT03784248
Leishmaniases	NCT03784248	Mediterranean Visceral Leishmaniasis With Leishmania Infantum	AsymptoGen	Recruiting	No Results Available	Leishmaniasis	Other: blood donation and isolation of leuco-platelet layers	genetic level characterization of the isolates of L. infantum	Centre Hospitalier Universitaire de Nice	All	18 Years to 70 Years (Adult, Older Adult)		1400	Other	Observational	Observational Model: Ecologic or Community|Time Perspective: Prospective	17-API-02	2019-07-03	2021-07-15	2022-08-15	2018-12-21		2020-10-19	Nice Hospital, Nice, France		https://ClinicalTrials.gov/show/NCT03784248
Infantum	NCT03303898	ASYMPTOMATIC CARRIER OF LEISHMANIA INFANTUM, MEDISERRANEAN VISCERAL LEISHMANIOSIS AGENT: STUDY OF IMMUNE RESPONSE -	Asymptoleish	Completed	No Results Available	Leishmaniasis, Cutaneous	Procedure: Blood sampling	immune response of lymphocytes from asymptomatic carriers	Centre Hospitalier Universitaire de Nice	All	19 Years and older (Adult, Older Adult)	Not Applicable	30	Other	Interventional	Allocation: Non-Randomized|Intervention Model: Single Group Assignment|Masking: None (Open Label)|Primary Purpose: Other	17-AOI-04	2017-11-10	2017-11-10	2021-09-01	2017-10-06		2022-03-18	Nice Hospital, Nice, France		https://ClinicalTrials.gov/show/NCT03303898
Kala azar	NCT03303898	ASYMPTOMATIC CARRIER OF LEISHMANIA INFANTUM, MEDISERRANEAN VISCERAL LEISHMANIOSIS AGENT: STUDY OF IMMUNE RESPONSE -	Asymptoleish	Completed	No Results Available	Leishmaniasis, Cutaneous	Procedure: Blood sampling	immune response of lymphocytes from asymptomatic carriers	Centre Hospitalier Universitaire de Nice	All	19 Years and older (Adult, Older Adult)	Not Applicable	30	Other	Interventional	Allocation: Non-Randomized|Intervention Model: Single Group Assignment|Masking: None (Open Label)|Primary Purpose: Other	17-AOI-04	2017-11-10	2017-11-10	2021-09-01	2017-10-06		2022-03-18	Nice Hospital, Nice, France		https://ClinicalTrials.gov/show/NCT03303898
Leishmania	NCT03303898	ASYMPTOMATIC CARRIER OF LEISHMANIA INFANTUM, MEDISERRANEAN VISCERAL LEISHMANIOSIS AGENT: STUDY OF IMMUNE RESPONSE -	Asymptoleish	Completed	No Results Available	Leishmaniasis, Cutaneous	Procedure: Blood sampling	immune response of lymphocytes from asymptomatic carriers	Centre Hospitalier Universitaire de Nice	All	19 Years and older (Adult, Older Adult)	Not Applicable	30	Other	Interventional	Allocation: Non-Randomized|Intervention Model: Single Group Assignment|Masking: None (Open Label)|Primary Purpose: Other	17-AOI-04	2017-11-10	2017-11-10	2021-09-01	2017-10-06		2022-03-18	Nice Hospital, Nice, France		https://ClinicalTrials.gov/show/NCT03303898
Leishmaniases	NCT03303898	ASYMPTOMATIC CARRIER OF LEISHMANIA INFANTUM, MEDISERRANEAN VISCERAL LEISHMANIOSIS AGENT: STUDY OF IMMUNE RESPONSE -	Asymptoleish	Completed	No Results Available	Leishmaniasis, Cutaneous	Procedure: Blood sampling	immune response of lymphocytes from asymptomatic carriers	Centre Hospitalier Universitaire de Nice	All	19 Years and older (Adult, Older Adult)	Not Applicable	30	Other	Interventional	Allocation: Non-Randomized|Intervention Model: Single Group Assignment|Masking: None (Open Label)|Primary Purpose: Other	17-AOI-04	2017-11-10	2017-11-10	2021-09-01	2017-10-06		2022-03-18	Nice Hospital, Nice, France		https://ClinicalTrials.gov/show/NCT03303898
Snakebite envenoming	NCT00804011	Automatic Tube Compensation (ATC) for Weaning Patients With Severe Neurotoxic Snake Envenoming	ATC	Completed	No Results Available	Snake Bite|Weaning|Mechanical Ventilation	Other: ATC|Other: PSV	Duration of weaning|ICU stay	Postgraduate Institute of Medical Education and Research	All	Child, Adult, Older Adult	Not Applicable	41	Other	Interventional	Allocation: Randomized|Intervention Model: Parallel Assignment|Masking: None (Open Label)|Primary Purpose: Supportive Care	MS/486/Res/507	2004-07-01	2007-12-01	2008-04-01	2008-12-08		2008-12-08	Department of Pulmonary Medicine, Chandigarh, UT, India		https://ClinicalTrials.gov/show/NCT00804011
neurotoxic	NCT00804011	Automatic Tube Compensation (ATC) for Weaning Patients With Severe Neurotoxic Snake Envenoming	ATC	Completed	No Results Available	Snake Bite|Weaning|Mechanical Ventilation	Other: ATC|Other: PSV	Duration of weaning|ICU stay	Postgraduate Institute of Medical Education and Research	All	Child, Adult, Older Adult	Not Applicable	41	Other	Interventional	Allocation: Randomized|Intervention Model: Parallel Assignment|Masking: None (Open Label)|Primary Purpose: Supportive Care	MS/486/Res/507	2004-07-01	2007-12-01	2008-04-01	2008-12-08		2008-12-08	Department of Pulmonary Medicine, Chandigarh, UT, India		https://ClinicalTrials.gov/show/NCT00804011
Chagas disease	NCT04984616	Atorvastatin on Inflammation and Cardiac Function in Chronic Chagas Disease	ATOCHA	Recruiting	No Results Available	Chronic Chagas Disease	Drug: 40 mg Atorvastatin/day for 120 days P.O.|Drug: Atorvastatin 80|Drug: Placebo	Number of patients that present a change in the phase of the chronic cardiomyopathy|plasma levels of cytokines (pg/mL)|Plasma levels of endothelial adhesion molecules (pg/mL)|Proportion of patients with change in heart rate measured by electrocardiographic examination|Proportion of patients with changes in the QT interval duration (milliseconds)|Proportion of patients with abnormalities in ventri…	Juan D. Maya|University of Chile	All	18 Years to 50 Years (Adult)	Phase 2	300	Other	Interventional	Allocation: Randomized|Intervention Model: Parallel Assignment|Masking: Double (Participant, Investigator)|Primary Purpose: Treatment	U1111-1267-3513	2021-10-12	2024-12-01	2025-01-01	2021-07-30		2021-11-16	Hospital Felix Bulnes, Quinta Normal, Región Metropolitana, Chile|Hospital San Juan de Dios, Santiago, Región Metropolitana, Chile|Hospital San Martin, Quillota, Valparaiso, Chile|Hospital Gustavo Fricke, Viña del Mar, Valparaíso, Chile		https://ClinicalTrials.gov/show/NCT04984616
Trypanosomiasis	NCT04984616	Atorvastatin on Inflammation and Cardiac Function in Chronic Chagas Disease	ATOCHA	Recruiting	No Results Available	Chronic Chagas Disease	Drug: 40 mg Atorvastatin/day for 120 days P.O.|Drug: Atorvastatin 80|Drug: Placebo	Number of patients that present a change in the phase of the chronic cardiomyopathy|plasma levels of cytokines (pg/mL)|Plasma levels of endothelial adhesion molecules (pg/mL)|Proportion of patients with change in heart rate measured by electrocardiographic examination|Proportion of patients with changes in the QT interval duration (milliseconds)|Proportion of patients with abnormalities in ventri…	Juan D. Maya|University of Chile	All	18 Years to 50 Years (Adult)	Phase 2	300	Other	Interventional	Allocation: Randomized|Intervention Model: Parallel Assignment|Masking: Double (Participant, Investigator)|Primary Purpose: Treatment	U1111-1267-3513	2021-10-12	2024-12-01	2025-01-01	2021-07-30		2021-11-16	Hospital Felix Bulnes, Quinta Normal, Región Metropolitana, Chile|Hospital San Juan de Dios, Santiago, Región Metropolitana, Chile|Hospital San Martin, Quillota, Valparaiso, Chile|Hospital Gustavo Fricke, Viña del Mar, Valparaíso, Chile		https://ClinicalTrials.gov/show/NCT04984616
Chagas disease	NCT03193749	A Trial Testing Amiodarone in Chagas Cardiomiopathy	ATTACH	Unknown status	No Results Available	Chagas Cardiomyopathy	Drug: Amiodarone Hydrochloride|Drug: Placebo Oral Tablet	Positive PCR for Trypanosoma cruzi|Composite of clinical events|Elements of the composite outcome of clinical events individually	Fundación Cardioinfantil Instituto de Cardiología|Instituto de Corazón de Bucaramanga	All	18 Years to 70 Years (Adult, Older Adult)	Phase 3	200	Other	Interventional	Allocation: Randomized|Intervention Model: Parallel Assignment|Masking: Quadruple (Participant, Care Provider, Investigator, Outcomes Assessor)|Primary Purpose: Treatment	880-2015|277872553480	2017-06-12	2020-06-01	2020-12-01	2017-06-21		2017-06-21	Fundación Cardioinfantil - Instituto de Cardiología, Bogotá, Colombia		https://ClinicalTrials.gov/show/NCT03193749
Trypanosomiasis	NCT03193749	A Trial Testing Amiodarone in Chagas Cardiomiopathy	ATTACH	Unknown status	No Results Available	Chagas Cardiomyopathy	Drug: Amiodarone Hydrochloride|Drug: Placebo Oral Tablet	Positive PCR for Trypanosoma cruzi|Composite of clinical events|Elements of the composite outcome of clinical events individually	Fundación Cardioinfantil Instituto de Cardiología|Instituto de Corazón de Bucaramanga	All	18 Years to 70 Years (Adult, Older Adult)	Phase 3	200	Other	Interventional	Allocation: Randomized|Intervention Model: Parallel Assignment|Masking: Quadruple (Participant, Care Provider, Investigator, Outcomes Assessor)|Primary Purpose: Treatment	880-2015|277872553480	2017-06-12	2020-06-01	2020-12-01	2017-06-21		2017-06-21	Fundación Cardioinfantil - Instituto de Cardiología, Bogotá, Colombia		https://ClinicalTrials.gov/show/NCT03193749
Dengue	NCT03055585	Applying Wolbachia to Eliminate Dengue	AWED	Terminated	No Results Available	Dengue|Zika Virus Infection|Chikungunya Fever	Biological: Wolbachia-infected Aedes aegypti mosquitoes|Other: standard practice dengue control	Relative risk of dengue in Wolbachia-treated versus untreated clusters|Relative risk of serotype-specific dengue in Wolbachia-treated versus untreated clusters|Relative risk of Zika in Wolbachia-treated versus untreated clusters|Relative risk of Chikungunya in Wolbachia-treated versus untreated clusters	Gadjah Mada University|Monash University|The Tahija Foundation	All	3 Years to 45 Years (Child, Adult)	Not Applicable	8173	Other	Interventional	Allocation: Randomized|Intervention Model: Parallel Assignment|Masking: None (Open Label)|Primary Purpose: Prevention	UGM_KE/FK/105/EC	2017-11-08	2020-03-18	April 8, 2020	2017-02-16		2020-06-09	Faculty of Medicine, Universitas Gadjah Mada, Yogyakarta, DIY, Indonesia	"Statistical Analysis Plan", https://ClinicalTrials.gov/ProvidedDocs/85/NCT03055585/SAP_002.pdf	https://ClinicalTrials.gov/show/NCT03055585
chikungunya	NCT03055585	Applying Wolbachia to Eliminate Dengue	AWED	Terminated	No Results Available	Dengue|Zika Virus Infection|Chikungunya Fever	Biological: Wolbachia-infected Aedes aegypti mosquitoes|Other: standard practice dengue control	Relative risk of dengue in Wolbachia-treated versus untreated clusters|Relative risk of serotype-specific dengue in Wolbachia-treated versus untreated clusters|Relative risk of Zika in Wolbachia-treated versus untreated clusters|Relative risk of Chikungunya in Wolbachia-treated versus untreated clusters	Gadjah Mada University|Monash University|The Tahija Foundation	All	3 Years to 45 Years (Child, Adult)	Not Applicable	8173	Other	Interventional	Allocation: Randomized|Intervention Model: Parallel Assignment|Masking: None (Open Label)|Primary Purpose: Prevention	UGM_KE/FK/105/EC	2017-11-08	2020-03-18	April 8, 2020	2017-02-16		2020-06-09	Faculty of Medicine, Universitas Gadjah Mada, Yogyakarta, DIY, Indonesia	"Statistical Analysis Plan", https://ClinicalTrials.gov/ProvidedDocs/85/NCT03055585/SAP_002.pdf	https://ClinicalTrials.gov/show/NCT03055585
Chikungunya virus	NCT03055585	Applying Wolbachia to Eliminate Dengue	AWED	Terminated	No Results Available	Dengue|Zika Virus Infection|Chikungunya Fever	Biological: Wolbachia-infected Aedes aegypti mosquitoes|Other: standard practice dengue control	Relative risk of dengue in Wolbachia-treated versus untreated clusters|Relative risk of serotype-specific dengue in Wolbachia-treated versus untreated clusters|Relative risk of Zika in Wolbachia-treated versus untreated clusters|Relative risk of Chikungunya in Wolbachia-treated versus untreated clusters	Gadjah Mada University|Monash University|The Tahija Foundation	All	3 Years to 45 Years (Child, Adult)	Not Applicable	8173	Other	Interventional	Allocation: Randomized|Intervention Model: Parallel Assignment|Masking: None (Open Label)|Primary Purpose: Prevention	UGM_KE/FK/105/EC	2017-11-08	2020-03-18	April 8, 2020	2017-02-16		2020-06-09	Faculty of Medicine, Universitas Gadjah Mada, Yogyakarta, DIY, Indonesia	"Statistical Analysis Plan", https://ClinicalTrials.gov/ProvidedDocs/85/NCT03055585/SAP_002.pdf	https://ClinicalTrials.gov/show/NCT03055585
Lymphatic filariasis	NCT05084560	Development of AWZ1066S, a Small Molecule Anti-Wolbachia Candidate Macrofilaricide Drug	AWOL	Not yet recruiting	No Results Available	Filariasis, Lymphatic|Onchocerciasis	Drug: AWZ1066S|Drug: Placebo	Adverse events|Single dose pharmacokinetics Cmax|Single dose pharmacokinetics tmax|Single dose pharmacokinetics t1/2|Single dose pharmacokinetics CL/F|Multiple dose pharmacokinetics Cmax|Multiple dose pharmacokinetics tmax|Multiple dose pharmacokinetics t1/2|Multiple dose pharmacokinetics CL/f	Liverpool School of Tropical Medicine|Liverpool University Hospitals NHS Foundation Trust|Covance|Subiaco Associates Limited|Sylexis Limited|Eisai Limited	All	18 Years to 65 Years (Adult, Older Adult)	Phase 1	80	Other|Industry	Interventional	Allocation: Randomized|Intervention Model: Parallel Assignment|Masking: Quadruple (Participant, Care Provider, Investigator, Outcomes Assessor)|Primary Purpose: Treatment	21-059	2021-11-01	2022-07-01	2022-07-31	2021-10-20		2021-10-20	Liverpool University Hospitals NHS Foundation Trust, Liverpool, Merseyside, United Kingdom		https://ClinicalTrials.gov/show/NCT05084560
Elephantiasis tropica	NCT05084560	Development of AWZ1066S, a Small Molecule Anti-Wolbachia Candidate Macrofilaricide Drug	AWOL	Not yet recruiting	No Results Available	Filariasis, Lymphatic|Onchocerciasis	Drug: AWZ1066S|Drug: Placebo	Adverse events|Single dose pharmacokinetics Cmax|Single dose pharmacokinetics tmax|Single dose pharmacokinetics t1/2|Single dose pharmacokinetics CL/F|Multiple dose pharmacokinetics Cmax|Multiple dose pharmacokinetics tmax|Multiple dose pharmacokinetics t1/2|Multiple dose pharmacokinetics CL/f	Liverpool School of Tropical Medicine|Liverpool University Hospitals NHS Foundation Trust|Covance|Subiaco Associates Limited|Sylexis Limited|Eisai Limited	All	18 Years to 65 Years (Adult, Older Adult)	Phase 1	80	Other|Industry	Interventional	Allocation: Randomized|Intervention Model: Parallel Assignment|Masking: Quadruple (Participant, Care Provider, Investigator, Outcomes Assessor)|Primary Purpose: Treatment	21-059	2021-11-01	2022-07-01	2022-07-31	2021-10-20		2021-10-20	Liverpool University Hospitals NHS Foundation Trust, Liverpool, Merseyside, United Kingdom		https://ClinicalTrials.gov/show/NCT05084560
filarial worms	NCT05084560	Development of AWZ1066S, a Small Molecule Anti-Wolbachia Candidate Macrofilaricide Drug	AWOL	Not yet recruiting	No Results Available	Filariasis, Lymphatic|Onchocerciasis	Drug: AWZ1066S|Drug: Placebo	Adverse events|Single dose pharmacokinetics Cmax|Single dose pharmacokinetics tmax|Single dose pharmacokinetics t1/2|Single dose pharmacokinetics CL/F|Multiple dose pharmacokinetics Cmax|Multiple dose pharmacokinetics tmax|Multiple dose pharmacokinetics t1/2|Multiple dose pharmacokinetics CL/f	Liverpool School of Tropical Medicine|Liverpool University Hospitals NHS Foundation Trust|Covance|Subiaco Associates Limited|Sylexis Limited|Eisai Limited	All	18 Years to 65 Years (Adult, Older Adult)	Phase 1	80	Other|Industry	Interventional	Allocation: Randomized|Intervention Model: Parallel Assignment|Masking: Quadruple (Participant, Care Provider, Investigator, Outcomes Assessor)|Primary Purpose: Treatment	21-059	2021-11-01	2022-07-01	2022-07-31	2021-10-20		2021-10-20	Liverpool University Hospitals NHS Foundation Trust, Liverpool, Merseyside, United Kingdom		https://ClinicalTrials.gov/show/NCT05084560
Onchocerciasis	NCT05084560	Development of AWZ1066S, a Small Molecule Anti-Wolbachia Candidate Macrofilaricide Drug	AWOL	Not yet recruiting	No Results Available	Filariasis, Lymphatic|Onchocerciasis	Drug: AWZ1066S|Drug: Placebo	Adverse events|Single dose pharmacokinetics Cmax|Single dose pharmacokinetics tmax|Single dose pharmacokinetics t1/2|Single dose pharmacokinetics CL/F|Multiple dose pharmacokinetics Cmax|Multiple dose pharmacokinetics tmax|Multiple dose pharmacokinetics t1/2|Multiple dose pharmacokinetics CL/f	Liverpool School of Tropical Medicine|Liverpool University Hospitals NHS Foundation Trust|Covance|Subiaco Associates Limited|Sylexis Limited|Eisai Limited	All	18 Years to 65 Years (Adult, Older Adult)	Phase 1	80	Other|Industry	Interventional	Allocation: Randomized|Intervention Model: Parallel Assignment|Masking: Quadruple (Participant, Care Provider, Investigator, Outcomes Assessor)|Primary Purpose: Treatment	21-059	2021-11-01	2022-07-01	2022-07-31	2021-10-20		2021-10-20	Liverpool University Hospitals NHS Foundation Trust, Liverpool, Merseyside, United Kingdom		https://ClinicalTrials.gov/show/NCT05084560
worm infection	NCT05084560	Development of AWZ1066S, a Small Molecule Anti-Wolbachia Candidate Macrofilaricide Drug	AWOL	Not yet recruiting	No Results Available	Filariasis, Lymphatic|Onchocerciasis	Drug: AWZ1066S|Drug: Placebo	Adverse events|Single dose pharmacokinetics Cmax|Single dose pharmacokinetics tmax|Single dose pharmacokinetics t1/2|Single dose pharmacokinetics CL/F|Multiple dose pharmacokinetics Cmax|Multiple dose pharmacokinetics tmax|Multiple dose pharmacokinetics t1/2|Multiple dose pharmacokinetics CL/f	Liverpool School of Tropical Medicine|Liverpool University Hospitals NHS Foundation Trust|Covance|Subiaco Associates Limited|Sylexis Limited|Eisai Limited	All	18 Years to 65 Years (Adult, Older Adult)	Phase 1	80	Other|Industry	Interventional	Allocation: Randomized|Intervention Model: Parallel Assignment|Masking: Quadruple (Participant, Care Provider, Investigator, Outcomes Assessor)|Primary Purpose: Treatment	21-059	2021-11-01	2022-07-01	2022-07-31	2021-10-20		2021-10-20	Liverpool University Hospitals NHS Foundation Trust, Liverpool, Merseyside, United Kingdom		https://ClinicalTrials.gov/show/NCT05084560
lymphatic filariasis	NCT05084560	Development of AWZ1066S, a Small Molecule Anti-Wolbachia Candidate Macrofilaricide Drug	AWOL	Not yet recruiting	No Results Available	Filariasis, Lymphatic|Onchocerciasis	Drug: AWZ1066S|Drug: Placebo	Adverse events|Single dose pharmacokinetics Cmax|Single dose pharmacokinetics tmax|Single dose pharmacokinetics t1/2|Single dose pharmacokinetics CL/F|Multiple dose pharmacokinetics Cmax|Multiple dose pharmacokinetics tmax|Multiple dose pharmacokinetics t1/2|Multiple dose pharmacokinetics CL/f	Liverpool School of Tropical Medicine|Liverpool University Hospitals NHS Foundation Trust|Covance|Subiaco Associates Limited|Sylexis Limited|Eisai Limited	All	18 Years to 65 Years (Adult, Older Adult)	Phase 1	80	Other|Industry	Interventional	Allocation: Randomized|Intervention Model: Parallel Assignment|Masking: Quadruple (Participant, Care Provider, Investigator, Outcomes Assessor)|Primary Purpose: Treatment	21-059	2021-11-01	2022-07-01	2022-07-31	2021-10-20		2021-10-20	Liverpool University Hospitals NHS Foundation Trust, Liverpool, Merseyside, United Kingdom		https://ClinicalTrials.gov/show/NCT05084560
Onchocerciasis	NCT05084560	Development of AWZ1066S, a Small Molecule Anti-Wolbachia Candidate Macrofilaricide Drug	AWOL	Not yet recruiting	No Results Available	Filariasis, Lymphatic|Onchocerciasis	Drug: AWZ1066S|Drug: Placebo	Adverse events|Single dose pharmacokinetics Cmax|Single dose pharmacokinetics tmax|Single dose pharmacokinetics t1/2|Single dose pharmacokinetics CL/F|Multiple dose pharmacokinetics Cmax|Multiple dose pharmacokinetics tmax|Multiple dose pharmacokinetics t1/2|Multiple dose pharmacokinetics CL/f	Liverpool School of Tropical Medicine|Liverpool University Hospitals NHS Foundation Trust|Covance|Subiaco Associates Limited|Sylexis Limited|Eisai Limited	All	18 Years to 65 Years (Adult, Older Adult)	Phase 1	80	Other|Industry	Interventional	Allocation: Randomized|Intervention Model: Parallel Assignment|Masking: Quadruple (Participant, Care Provider, Investigator, Outcomes Assessor)|Primary Purpose: Treatment	21-059	2021-11-01	2022-07-01	2022-07-31	2021-10-20		2021-10-20	Liverpool University Hospitals NHS Foundation Trust, Liverpool, Merseyside, United Kingdom		https://ClinicalTrials.gov/show/NCT05084560
nematodiasis	NCT05084560	Development of AWZ1066S, a Small Molecule Anti-Wolbachia Candidate Macrofilaricide Drug	AWOL	Not yet recruiting	No Results Available	Filariasis, Lymphatic|Onchocerciasis	Drug: AWZ1066S|Drug: Placebo	Adverse events|Single dose pharmacokinetics Cmax|Single dose pharmacokinetics tmax|Single dose pharmacokinetics t1/2|Single dose pharmacokinetics CL/F|Multiple dose pharmacokinetics Cmax|Multiple dose pharmacokinetics tmax|Multiple dose pharmacokinetics t1/2|Multiple dose pharmacokinetics CL/f	Liverpool School of Tropical Medicine|Liverpool University Hospitals NHS Foundation Trust|Covance|Subiaco Associates Limited|Sylexis Limited|Eisai Limited	All	18 Years to 65 Years (Adult, Older Adult)	Phase 1	80	Other|Industry	Interventional	Allocation: Randomized|Intervention Model: Parallel Assignment|Masking: Quadruple (Participant, Care Provider, Investigator, Outcomes Assessor)|Primary Purpose: Treatment	21-059	2021-11-01	2022-07-01	2022-07-31	2021-10-20		2021-10-20	Liverpool University Hospitals NHS Foundation Trust, Liverpool, Merseyside, United Kingdom		https://ClinicalTrials.gov/show/NCT05084560
Lymphatic filariasis	NCT01586169	Safety of the Co-administration of Three Drugs for Trachoma and Lymphatic Filariasis Elimination	AZIVAL	Completed	No Results Available	Parasitic Diseases|Bacterial Diseases	Drug: triple co administration at once of the combination of Albendazole + ivermectin + azithromycin	Establish the incidence of adverse events associated with the mass triple drug administration|Establish the incidence of serious adverse events associated with the mass triple drug administration	Centre d'Appui à la lutte contre la Maladie|International Trachoma Initiative	All	5 Years to 65 Years (Child, Adult, Older Adult)	Not Applicable	3000	Other	Interventional	Allocation: N/A|Intervention Model: Single Group Assignment|Masking: None (Open Label)|Primary Purpose: Treatment	CNAM/AZIVAL/01|0958/FMPOS	2010-02-01	2010-02-01	2010-02-01	April 26, 2012		April 26, 2012	Centre National D'Appui a la lutte contre la Maladie, Bamako, Mali		https://ClinicalTrials.gov/show/NCT01586169
Elephantiasis tropica	NCT01586169	Safety of the Co-administration of Three Drugs for Trachoma and Lymphatic Filariasis Elimination	AZIVAL	Completed	No Results Available	Parasitic Diseases|Bacterial Diseases	Drug: triple co administration at once of the combination of Albendazole + ivermectin + azithromycin	Establish the incidence of adverse events associated with the mass triple drug administration|Establish the incidence of serious adverse events associated with the mass triple drug administration	Centre d'Appui à la lutte contre la Maladie|International Trachoma Initiative	All	5 Years to 65 Years (Child, Adult, Older Adult)	Not Applicable	3000	Other	Interventional	Allocation: N/A|Intervention Model: Single Group Assignment|Masking: None (Open Label)|Primary Purpose: Treatment	CNAM/AZIVAL/01|0958/FMPOS	2010-02-01	2010-02-01	2010-02-01	April 26, 2012		April 26, 2012	Centre National D'Appui a la lutte contre la Maladie, Bamako, Mali		https://ClinicalTrials.gov/show/NCT01586169
filarial worms	NCT01586169	Safety of the Co-administration of Three Drugs for Trachoma and Lymphatic Filariasis Elimination	AZIVAL	Completed	No Results Available	Parasitic Diseases|Bacterial Diseases	Drug: triple co administration at once of the combination of Albendazole + ivermectin + azithromycin	Establish the incidence of adverse events associated with the mass triple drug administration|Establish the incidence of serious adverse events associated with the mass triple drug administration	Centre d'Appui à la lutte contre la Maladie|International Trachoma Initiative	All	5 Years to 65 Years (Child, Adult, Older Adult)	Not Applicable	3000	Other	Interventional	Allocation: N/A|Intervention Model: Single Group Assignment|Masking: None (Open Label)|Primary Purpose: Treatment	CNAM/AZIVAL/01|0958/FMPOS	2010-02-01	2010-02-01	2010-02-01	April 26, 2012		April 26, 2012	Centre National D'Appui a la lutte contre la Maladie, Bamako, Mali		https://ClinicalTrials.gov/show/NCT01586169
worm infection	NCT01586169	Safety of the Co-administration of Three Drugs for Trachoma and Lymphatic Filariasis Elimination	AZIVAL	Completed	No Results Available	Parasitic Diseases|Bacterial Diseases	Drug: triple co administration at once of the combination of Albendazole + ivermectin + azithromycin	Establish the incidence of adverse events associated with the mass triple drug administration|Establish the incidence of serious adverse events associated with the mass triple drug administration	Centre d'Appui à la lutte contre la Maladie|International Trachoma Initiative	All	5 Years to 65 Years (Child, Adult, Older Adult)	Not Applicable	3000	Other	Interventional	Allocation: N/A|Intervention Model: Single Group Assignment|Masking: None (Open Label)|Primary Purpose: Treatment	CNAM/AZIVAL/01|0958/FMPOS	2010-02-01	2010-02-01	2010-02-01	April 26, 2012		April 26, 2012	Centre National D'Appui a la lutte contre la Maladie, Bamako, Mali		https://ClinicalTrials.gov/show/NCT01586169
lymphatic filariasis	NCT01586169	Safety of the Co-administration of Three Drugs for Trachoma and Lymphatic Filariasis Elimination	AZIVAL	Completed	No Results Available	Parasitic Diseases|Bacterial Diseases	Drug: triple co administration at once of the combination of Albendazole + ivermectin + azithromycin	Establish the incidence of adverse events associated with the mass triple drug administration|Establish the incidence of serious adverse events associated with the mass triple drug administration	Centre d'Appui à la lutte contre la Maladie|International Trachoma Initiative	All	5 Years to 65 Years (Child, Adult, Older Adult)	Not Applicable	3000	Other	Interventional	Allocation: N/A|Intervention Model: Single Group Assignment|Masking: None (Open Label)|Primary Purpose: Treatment	CNAM/AZIVAL/01|0958/FMPOS	2010-02-01	2010-02-01	2010-02-01	April 26, 2012		April 26, 2012	Centre National D'Appui a la lutte contre la Maladie, Bamako, Mali		https://ClinicalTrials.gov/show/NCT01586169
nematodiasis	NCT01586169	Safety of the Co-administration of Three Drugs for Trachoma and Lymphatic Filariasis Elimination	AZIVAL	Completed	No Results Available	Parasitic Diseases|Bacterial Diseases	Drug: triple co administration at once of the combination of Albendazole + ivermectin + azithromycin	Establish the incidence of adverse events associated with the mass triple drug administration|Establish the incidence of serious adverse events associated with the mass triple drug administration	Centre d'Appui à la lutte contre la Maladie|International Trachoma Initiative	All	5 Years to 65 Years (Child, Adult, Older Adult)	Not Applicable	3000	Other	Interventional	Allocation: N/A|Intervention Model: Single Group Assignment|Masking: None (Open Label)|Primary Purpose: Treatment	CNAM/AZIVAL/01|0958/FMPOS	2010-02-01	2010-02-01	2010-02-01	April 26, 2012		April 26, 2012	Centre National D'Appui a la lutte contre la Maladie, Bamako, Mali		https://ClinicalTrials.gov/show/NCT01586169
Trachoma	NCT01586169	Safety of the Co-administration of Three Drugs for Trachoma and Lymphatic Filariasis Elimination	AZIVAL	Completed	No Results Available	Parasitic Diseases|Bacterial Diseases	Drug: triple co administration at once of the combination of Albendazole + ivermectin + azithromycin	Establish the incidence of adverse events associated with the mass triple drug administration|Establish the incidence of serious adverse events associated with the mass triple drug administration	Centre d'Appui 脿 la lutte contre la Maladie|International Trachoma Initiative	All	5 Years to 65 Years 聽 (Child, Adult, Older Adult)	Not Applicable	3000	Other	Interventional	Allocation: N/A|Intervention Model: Single Group Assignment|Masking: None (Open Label)|Primary Purpose: Treatment	CNAM/AZIVAL/01|0958/FMPOS	2010-02-01	2010-02-01	2010-02-01	2012-04-26		2012-04-26	Centre National D'Appui a la lutte contre la Maladie, Bamako, Mali		https://ClinicalTrials.gov/show/NCT01586169
Egyptian ophthalmia	NCT01586169	Safety of the Co-administration of Three Drugs for Trachoma and Lymphatic Filariasis Elimination	AZIVAL	Completed	No Results Available	Parasitic Diseases|Bacterial Diseases	Drug: triple co administration at once of the combination of Albendazole + ivermectin + azithromycin	Establish the incidence of adverse events associated with the mass triple drug administration|Establish the incidence of serious adverse events associated with the mass triple drug administration	Centre d'Appui 脿 la lutte contre la Maladie|International Trachoma Initiative	All	5 Years to 65 Years 聽 (Child, Adult, Older Adult)	Not Applicable	3000	Other	Interventional	Allocation: N/A|Intervention Model: Single Group Assignment|Masking: None (Open Label)|Primary Purpose: Treatment	CNAM/AZIVAL/01|0958/FMPOS	2010-02-01	2010-02-01	2010-02-01	2012-04-26		2012-04-26	Centre National D'Appui a la lutte contre la Maladie, Bamako, Mali		https://ClinicalTrials.gov/show/NCT01586169
Lymphatic filariasis	NCT01903057	Safety Study of Combined Azithromycin, Ivermectin and Albendazole for Trachoma and Lymphatic Filariasis	AZIVAL2	Withdrawn	No Results Available	Trachoma|Lymphatic Filariasis	Drug: azithromycin|Drug: ivermectin|Drug: albendazole|Drug: placebo	The overall rate of adverse events and serious adverse events in each group|The types of adverse events and serious adverse events of triple combination therapy with azithromycin, ivermectin and albendazole, to standard sequential therapy.|The incidences of adverse events and serious adverse events of triple combination therapy with azithromycin, ivermectin and albendazole, to standard sequential…	Emory University	All	5 Years to 65 Years (Child, Adult, Older Adult)	Phase 4	0	Other	Interventional	Allocation: Randomized|Intervention Model: Parallel Assignment|Masking: Quadruple (Participant, Care Provider, Investigator, Outcomes Assessor)	IRB00065751|ITI2012-001	2014-02-01	2014-03-01	2014-07-01	2013-07-19		2014-05-22	National Institute of Health, Ministry of Health, Maputo, Mozambique		https://ClinicalTrials.gov/show/NCT01903057
Elephantiasis tropica	NCT01903057	Safety Study of Combined Azithromycin, Ivermectin and Albendazole for Trachoma and Lymphatic Filariasis	AZIVAL2	Withdrawn	No Results Available	Trachoma|Lymphatic Filariasis	Drug: azithromycin|Drug: ivermectin|Drug: albendazole|Drug: placebo	The overall rate of adverse events and serious adverse events in each group|The types of adverse events and serious adverse events of triple combination therapy with azithromycin, ivermectin and albendazole, to standard sequential therapy.|The incidences of adverse events and serious adverse events of triple combination therapy with azithromycin, ivermectin and albendazole, to standard sequential…	Emory University	All	5 Years to 65 Years (Child, Adult, Older Adult)	Phase 4	0	Other	Interventional	Allocation: Randomized|Intervention Model: Parallel Assignment|Masking: Quadruple (Participant, Care Provider, Investigator, Outcomes Assessor)	IRB00065751|ITI2012-001	2014-02-01	2014-03-01	2014-07-01	2013-07-19		2014-05-22	National Institute of Health, Ministry of Health, Maputo, Mozambique		https://ClinicalTrials.gov/show/NCT01903057
filarial worms	NCT01903057	Safety Study of Combined Azithromycin, Ivermectin and Albendazole for Trachoma and Lymphatic Filariasis	AZIVAL2	Withdrawn	No Results Available	Trachoma|Lymphatic Filariasis	Drug: azithromycin|Drug: ivermectin|Drug: albendazole|Drug: placebo	The overall rate of adverse events and serious adverse events in each group|The types of adverse events and serious adverse events of triple combination therapy with azithromycin, ivermectin and albendazole, to standard sequential therapy.|The incidences of adverse events and serious adverse events of triple combination therapy with azithromycin, ivermectin and albendazole, to standard sequential…	Emory University	All	5 Years to 65 Years (Child, Adult, Older Adult)	Phase 4	0	Other	Interventional	Allocation: Randomized|Intervention Model: Parallel Assignment|Masking: Quadruple (Participant, Care Provider, Investigator, Outcomes Assessor)	IRB00065751|ITI2012-001	2014-02-01	2014-03-01	2014-07-01	2013-07-19		2014-05-22	National Institute of Health, Ministry of Health, Maputo, Mozambique		https://ClinicalTrials.gov/show/NCT01903057
worm infection	NCT01903057	Safety Study of Combined Azithromycin, Ivermectin and Albendazole for Trachoma and Lymphatic Filariasis	AZIVAL2	Withdrawn	No Results Available	Trachoma|Lymphatic Filariasis	Drug: azithromycin|Drug: ivermectin|Drug: albendazole|Drug: placebo	The overall rate of adverse events and serious adverse events in each group|The types of adverse events and serious adverse events of triple combination therapy with azithromycin, ivermectin and albendazole, to standard sequential therapy.|The incidences of adverse events and serious adverse events of triple combination therapy with azithromycin, ivermectin and albendazole, to standard sequential…	Emory University	All	5 Years to 65 Years (Child, Adult, Older Adult)	Phase 4	0	Other	Interventional	Allocation: Randomized|Intervention Model: Parallel Assignment|Masking: Quadruple (Participant, Care Provider, Investigator, Outcomes Assessor)	IRB00065751|ITI2012-001	2014-02-01	2014-03-01	2014-07-01	2013-07-19		2014-05-22	National Institute of Health, Ministry of Health, Maputo, Mozambique		https://ClinicalTrials.gov/show/NCT01903057
lymphatic filariasis	NCT01903057	Safety Study of Combined Azithromycin, Ivermectin and Albendazole for Trachoma and Lymphatic Filariasis	AZIVAL2	Withdrawn	No Results Available	Trachoma|Lymphatic Filariasis	Drug: azithromycin|Drug: ivermectin|Drug: albendazole|Drug: placebo	The overall rate of adverse events and serious adverse events in each group|The types of adverse events and serious adverse events of triple combination therapy with azithromycin, ivermectin and albendazole, to standard sequential therapy.|The incidences of adverse events and serious adverse events of triple combination therapy with azithromycin, ivermectin and albendazole, to standard sequential…	Emory University	All	5 Years to 65 Years (Child, Adult, Older Adult)	Phase 4	0	Other	Interventional	Allocation: Randomized|Intervention Model: Parallel Assignment|Masking: Quadruple (Participant, Care Provider, Investigator, Outcomes Assessor)	IRB00065751|ITI2012-001	2014-02-01	2014-03-01	2014-07-01	2013-07-19		2014-05-22	National Institute of Health, Ministry of Health, Maputo, Mozambique		https://ClinicalTrials.gov/show/NCT01903057
nematodiasis	NCT01903057	Safety Study of Combined Azithromycin, Ivermectin and Albendazole for Trachoma and Lymphatic Filariasis	AZIVAL2	Withdrawn	No Results Available	Trachoma|Lymphatic Filariasis	Drug: azithromycin|Drug: ivermectin|Drug: albendazole|Drug: placebo	The overall rate of adverse events and serious adverse events in each group|The types of adverse events and serious adverse events of triple combination therapy with azithromycin, ivermectin and albendazole, to standard sequential therapy.|The incidences of adverse events and serious adverse events of triple combination therapy with azithromycin, ivermectin and albendazole, to standard sequential…	Emory University	All	5 Years to 65 Years (Child, Adult, Older Adult)	Phase 4	0	Other	Interventional	Allocation: Randomized|Intervention Model: Parallel Assignment|Masking: Quadruple (Participant, Care Provider, Investigator, Outcomes Assessor)	IRB00065751|ITI2012-001	2014-02-01	2014-03-01	2014-07-01	2013-07-19		2014-05-22	National Institute of Health, Ministry of Health, Maputo, Mozambique		https://ClinicalTrials.gov/show/NCT01903057
Trachoma	NCT01903057	Safety Study of Combined Azithromycin, Ivermectin and Albendazole for Trachoma and Lymphatic Filariasis	AZIVAL2	Withdrawn	No Results Available	Trachoma|Lymphatic Filariasis	Drug: azithromycin|Drug: ivermectin|Drug: albendazole|Drug: placebo	The overall rate of adverse events and serious adverse events in each group|The types of adverse events and serious adverse events of triple combination therapy with azithromycin, ivermectin and albendazole, to standard sequential therapy.|The incidences of adverse events and serious adverse events of triple combination therapy with azithromycin, ivermectin and albendazole, to standard sequential…	Emory University	All	5 Years to 65 Years 聽 (Child, Adult, Older Adult)	Phase 4	0	Other	Interventional	Allocation: Randomized|Intervention Model: Parallel Assignment|Masking: Quadruple (Participant, Care Provider, Investigator, Outcomes Assessor)	IRB00065751|ITI2012-001	2014-02-01	2014-03-01	2014-07-01	2013-07-19		2014-05-22	National Institute of Health, Ministry of Health, Maputo, Mozambique		https://ClinicalTrials.gov/show/NCT01903057
Egyptian ophthalmia	NCT01903057	Safety Study of Combined Azithromycin, Ivermectin and Albendazole for Trachoma and Lymphatic Filariasis	AZIVAL2	Withdrawn	No Results Available	Trachoma|Lymphatic Filariasis	Drug: azithromycin|Drug: ivermectin|Drug: albendazole|Drug: placebo	The overall rate of adverse events and serious adverse events in each group|The types of adverse events and serious adverse events of triple combination therapy with azithromycin, ivermectin and albendazole, to standard sequential therapy.|The incidences of adverse events and serious adverse events of triple combination therapy with azithromycin, ivermectin and albendazole, to standard sequential…	Emory University	All	5 Years to 65 Years 聽 (Child, Adult, Older Adult)	Phase 4	0	Other	Interventional	Allocation: Randomized|Intervention Model: Parallel Assignment|Masking: Quadruple (Participant, Care Provider, Investigator, Outcomes Assessor)	IRB00065751|ITI2012-001	2014-02-01	2014-03-01	2014-07-01	2013-07-19		2014-05-22	National Institute of Health, Ministry of Health, Maputo, Mozambique		https://ClinicalTrials.gov/show/NCT01903057
Chagas disease	NCT03378661	BENDITA BEnznidazole New Doses Improved Treatment and Associations	BENDITA	Unknown status	No Results Available	Chagas Disease	Drug: Benznidazole|Drug: E1224|Drug: E1224 Placebo|Drug: Benznidazole Placebo	Parasitological response as determined by serial negative qualitative PCR results (3 negative PCR results, from 3 samples to be collected in the same day) at EOT and sustained parasitological clearance until 6 months follow-up.|Incidence of Adverse Events (AEs)|Severity of Adverse Events (AEs)|Incidence of Serious Adverse Events (SAEs) and/or adverse events leading to treatment discontinuation|Su…	Drugs for Neglected Diseases	All	18 Years to 50 Years (Adult)	Phase 2	210	Other	Interventional	Allocation: Randomized|Intervention Model: Parallel Assignment|Masking: Quadruple (Participant, Care Provider, Investigator, Outcomes Assessor)|Primary Purpose: Treatment	DNDi-CH-E1224-003	2016-11-30	2018-01-28	2018-07-27	2017-12-20		2017-12-20	Plataforma de Atención Integral de Pacientes con Enfermedad de Chagas., Sucre, Chuquisaca, Bolivia|Plataforma de Atención Integral de Pacientes con Enfermedad de Chagas., Cochabamba, Bolivia|Plataforma de Atención Integral de Pacientes con Enfermedad de Chagas., Tarija, Bolivia		https://ClinicalTrials.gov/show/NCT03378661
Trypanosomiasis	NCT03378661	BENDITA BEnznidazole New Doses Improved Treatment and Associations	BENDITA	Unknown status	No Results Available	Chagas Disease	Drug: Benznidazole|Drug: E1224|Drug: E1224 Placebo|Drug: Benznidazole Placebo	Parasitological response as determined by serial negative qualitative PCR results (3 negative PCR results, from 3 samples to be collected in the same day) at EOT and sustained parasitological clearance until 6 months follow-up.|Incidence of Adverse Events (AEs)|Severity of Adverse Events (AEs)|Incidence of Serious Adverse Events (SAEs) and/or adverse events leading to treatment discontinuation|Su…	Drugs for Neglected Diseases	All	18 Years to 50 Years (Adult)	Phase 2	210	Other	Interventional	Allocation: Randomized|Intervention Model: Parallel Assignment|Masking: Quadruple (Participant, Care Provider, Investigator, Outcomes Assessor)|Primary Purpose: Treatment	DNDi-CH-E1224-003	2016-11-30	2018-01-28	2018-07-27	2017-12-20		2017-12-20	Plataforma de Atención Integral de Pacientes con Enfermedad de Chagas., Sucre, Chuquisaca, Bolivia|Plataforma de Atención Integral de Pacientes con Enfermedad de Chagas., Cochabamba, Bolivia|Plataforma de Atención Integral de Pacientes con Enfermedad de Chagas., Tarija, Bolivia		https://ClinicalTrials.gov/show/NCT03378661
Chagas disease	NCT00123916	BENEFIT: Evaluation of the Use of Antiparasital Drug (Benznidazole) in the Treatment of Chronic Chagas' Disease	BENEFIT	Completed	No Results Available	Chagas Disease|Trypanosomiasis|Heart Disease	Drug: Benznidazole|Drug: Placebo	Composite of First of cardiovascular events: Death, Resuscitated Cardiac Arrest, Sustained VentricularTachycardia, New/worsening Heart Failure, New Pacemaker/ICD, Stroke/TIA or other Embolic Events, Cardiac Transplant.|New development of any of the following echo changes, segmental wall motion abnormalities, ventricular aneurysm, reduction in LV ejection fraction >5%, increase in LVDD> 5 mm compa…	Population Health Research Institute|Canadian Institutes of Health Research (CIHR)|World Health Organization|Instituto Dante Pazzanese de Cardiologia|University of Sao Paulo	All	18 Years to 75 Years (Adult, Older Adult)	Phase 3	2854	Other	Interventional	Allocation: Randomized|Intervention Model: Parallel Assignment|Masking: Triple (Participant, Investigator, Outcomes Assessor)|Primary Purpose: Treatment	BEN01|CONEP-11394	2004-11-01	2015-07-01	2015-08-01	2005-07-26		2020-03-03	BENEFIT Ivestigational Site, Ciudad Autónoma de Buenos Aires, Apital Federal, Argentina|BENEFIT Investigational Site, Belén De Escobar, Buenos Aires, Argentina|BENEFIT Investigational Site, Isidro Casanova, Buenos Aires, Argentina|BENEFIT Investigational Site, San Juan, Buenos Aires, Argentina|BENEFIT Investigational Site, Santiago del Estero, Buenos Aires, Argentina|BENEFIT Investigational Site,…		https://ClinicalTrials.gov/show/NCT00123916
Cruzi	NCT00123916	BENEFIT: Evaluation of the Use of Antiparasital Drug (Benznidazole) in the Treatment of Chronic Chagas' Disease	BENEFIT	Completed	No Results Available	Chagas Disease|Trypanosomiasis|Heart Disease	Drug: Benznidazole|Drug: Placebo	Composite of First of cardiovascular events: Death, Resuscitated Cardiac Arrest, Sustained VentricularTachycardia, New/worsening Heart Failure, New Pacemaker/ICD, Stroke/TIA or other Embolic Events, Cardiac Transplant.|New development of any of the following echo changes, segmental wall motion abnormalities, ventricular aneurysm, reduction in LV ejection fraction >5%, increase in LVDD> 5 mm compa…	Population Health Research Institute|Canadian Institutes of Health Research (CIHR)|World Health Organization|Instituto Dante Pazzanese de Cardiologia|University of Sao Paulo	All	18 Years to 75 Years (Adult, Older Adult)	Phase 3	2854	Other	Interventional	Allocation: Randomized|Intervention Model: Parallel Assignment|Masking: Triple (Participant, Investigator, Outcomes Assessor)|Primary Purpose: Treatment	BEN01|CONEP-11394	2004-11-01	2015-07-01	2015-08-01	2005-07-26		2020-03-03	BENEFIT Ivestigational Site, Ciudad Autónoma de Buenos Aires, Apital Federal, Argentina|BENEFIT Investigational Site, Belén De Escobar, Buenos Aires, Argentina|BENEFIT Investigational Site, Isidro Casanova, Buenos Aires, Argentina|BENEFIT Investigational Site, San Juan, Buenos Aires, Argentina|BENEFIT Investigational Site, Santiago del Estero, Buenos Aires, Argentina|BENEFIT Investigational Site,…		https://ClinicalTrials.gov/show/NCT00123916
Trypanosoma	NCT00123916	BENEFIT: Evaluation of the Use of Antiparasital Drug (Benznidazole) in the Treatment of Chronic Chagas' Disease	BENEFIT	Completed	No Results Available	Chagas Disease|Trypanosomiasis|Heart Disease	Drug: Benznidazole|Drug: Placebo	Composite of First of cardiovascular events: Death, Resuscitated Cardiac Arrest, Sustained VentricularTachycardia, New/worsening Heart Failure, New Pacemaker/ICD, Stroke/TIA or other Embolic Events, Cardiac Transplant.|New development of any of the following echo changes, segmental wall motion abnormalities, ventricular aneurysm, reduction in LV ejection fraction >5%, increase in LVDD> 5 mm compa…	Population Health Research Institute|Canadian Institutes of Health Research (CIHR)|World Health Organization|Instituto Dante Pazzanese de Cardiologia|University of Sao Paulo	All	18 Years to 75 Years (Adult, Older Adult)	Phase 3	2854	Other	Interventional	Allocation: Randomized|Intervention Model: Parallel Assignment|Masking: Triple (Participant, Investigator, Outcomes Assessor)|Primary Purpose: Treatment	BEN01|CONEP-11394	2004-11-01	2015-07-01	2015-08-01	2005-07-26		2020-03-03	BENEFIT Ivestigational Site, Ciudad Autónoma de Buenos Aires, Apital Federal, Argentina|BENEFIT Investigational Site, Belén De Escobar, Buenos Aires, Argentina|BENEFIT Investigational Site, Isidro Casanova, Buenos Aires, Argentina|BENEFIT Investigational Site, San Juan, Buenos Aires, Argentina|BENEFIT Investigational Site, Santiago del Estero, Buenos Aires, Argentina|BENEFIT Investigational Site,…		https://ClinicalTrials.gov/show/NCT00123916
Trypanosomiasis	NCT00123916	BENEFIT: Evaluation of the Use of Antiparasital Drug (Benznidazole) in the Treatment of Chronic Chagas' Disease	BENEFIT	Completed	No Results Available	Chagas Disease|Trypanosomiasis|Heart Disease	Drug: Benznidazole|Drug: Placebo	Composite of First of cardiovascular events: Death, Resuscitated Cardiac Arrest, Sustained VentricularTachycardia, New/worsening Heart Failure, New Pacemaker/ICD, Stroke/TIA or other Embolic Events, Cardiac Transplant.|New development of any of the following echo changes, segmental wall motion abnormalities, ventricular aneurysm, reduction in LV ejection fraction >5%, increase in LVDD> 5 mm compa…	Population Health Research Institute|Canadian Institutes of Health Research (CIHR)|World Health Organization|Instituto Dante Pazzanese de Cardiologia|University of Sao Paulo	All	18 Years to 75 Years (Adult, Older Adult)	Phase 3	2854	Other	Interventional	Allocation: Randomized|Intervention Model: Parallel Assignment|Masking: Triple (Participant, Investigator, Outcomes Assessor)|Primary Purpose: Treatment	BEN01|CONEP-11394	2004-11-01	2015-07-01	2015-08-01	2005-07-26		2020-03-03	BENEFIT Ivestigational Site, Ciudad Autónoma de Buenos Aires, Apital Federal, Argentina|BENEFIT Investigational Site, Belén De Escobar, Buenos Aires, Argentina|BENEFIT Investigational Site, Isidro Casanova, Buenos Aires, Argentina|BENEFIT Investigational Site, San Juan, Buenos Aires, Argentina|BENEFIT Investigational Site, Santiago del Estero, Buenos Aires, Argentina|BENEFIT Investigational Site,…		https://ClinicalTrials.gov/show/NCT00123916
worm infection	NCT04326868	Human Soil Transmitted Helminths (STH) Resistance to Benzimidazole in School Aged Children Living in Gabon	BenziR	Completed	No Results Available	Helminths Infection|Drug Resistance	Drug: Benzimidazole Anthelmintic	Assessment of eggs rate reduction .|Assessment of cure rate|The assessment of safety	Centre de Recherche Médicale de Lambaréné	All	2 Years to 17 Years (Child)	Phase 4	255	Other	Interventional	Allocation: Randomized|Intervention Model: Parallel Assignment|Masking: Single (Investigator)|Primary Purpose: Treatment	0084/2019/PR/SG/CNER|CEI- 007/2019	2019-11-11	2020-12-31	2021-01-30	2020-03-30		2021-08-02	Centre de Recherches Médicales de Lammbaréné, Lambaréné, Moyen- Ogooué, Gabon		https://ClinicalTrials.gov/show/NCT04326868
Soil-transmitted helminthiases	NCT04326868	Human Soil Transmitted Helminths (STH) Resistance to Benzimidazole in School Aged Children Living in Gabon	BenziR	Completed	No Results Available	Helminths Infection|Drug Resistance	Drug: Benzimidazole Anthelmintic	Assessment of eggs rate reduction .|Assessment of cure rate|The assessment of safety	Centre de Recherche Médicale de Lambaréné	All	2 Years to 17 Years (Child)	Phase 4	255	Other	Interventional	Allocation: Randomized|Intervention Model: Parallel Assignment|Masking: Single (Investigator)|Primary Purpose: Treatment	0084/2019/PR/SG/CNER|CEI- 007/2019	2019-11-11	2020-12-31	2021-01-30	2020-03-30		2021-08-02	Centre de Recherches Médicales de Lammbaréné, Lambaréné, Moyen- Ogooué, Gabon		https://ClinicalTrials.gov/show/NCT04326868
Chagas disease	NCT03672487	Short-course Benznidazole Treatment to Reduce Trypanosoma Cruzi Parasitic Load in Women of Reproductive Age	BETTY	Recruiting	No Results Available	Chagas Disease	Drug: Benznidazole|Drug: Placebo Oral Tablet	Frequency of positive PCR and the parasitic load measured by qPCR immediately after BZN 30d/150mg|The frequency of positive PCR and the parasitic load measured by qPCR 10 months after BZN 30d/150mg|The frequency of serious adverse events leading to treatment interruption of BZN 30d/150mg compared to 60d/300mg immediately after BZN 30d/150mg	Tulane University School of Public Health and Tropical Medicine|Institute for Clinical Effectiveness and Health Policy|University of California, San Diego|Tulane University	Female	13 Years and older (Child, Adult, Older Adult)	Phase 3	600	Other	Interventional	Allocation: Randomized|Intervention Model: Parallel Assignment|Masking: Quadruple (Participant, Care Provider, Investigator, Outcomes Assessor)|Primary Purpose: Treatment	R01HD095587	2019-06-01	2023-05-31	2023-05-31	2018-09-14		2021-10-21	University of California at San Diego, San Diego, California, United States|Tulane School of Public Health and Tropical Medicine, New Orleans, Louisiana, United States|Institute for Clinical Effectiveness and Health Policy, Buenos Aires, Argentina	"Study Protocol and Statistical Analysis Plan", https://ClinicalTrials.gov/ProvidedDocs/87/NCT03672487/Prot_SAP_000.pdf	https://ClinicalTrials.gov/show/NCT03672487
Cruzi	NCT03672487	Short-course Benznidazole Treatment to Reduce Trypanosoma Cruzi Parasitic Load in Women of Reproductive Age	BETTY	Recruiting	No Results Available	Chagas Disease	Drug: Benznidazole|Drug: Placebo Oral Tablet	Frequency of positive PCR and the parasitic load measured by qPCR immediately after BZN 30d/150mg|The frequency of positive PCR and the parasitic load measured by qPCR 10 months after BZN 30d/150mg|The frequency of serious adverse events leading to treatment interruption of BZN 30d/150mg compared to 60d/300mg immediately after BZN 30d/150mg	Tulane University School of Public Health and Tropical Medicine|Institute for Clinical Effectiveness and Health Policy|University of California, San Diego|Tulane University	Female	13 Years and older (Child, Adult, Older Adult)	Phase 3	600	Other	Interventional	Allocation: Randomized|Intervention Model: Parallel Assignment|Masking: Quadruple (Participant, Care Provider, Investigator, Outcomes Assessor)|Primary Purpose: Treatment	R01HD095587	2019-06-01	2023-05-31	2023-05-31	2018-09-14		2021-10-21	University of California at San Diego, San Diego, California, United States|Tulane School of Public Health and Tropical Medicine, New Orleans, Louisiana, United States|Institute for Clinical Effectiveness and Health Policy, Buenos Aires, Argentina	"Study Protocol and Statistical Analysis Plan", https://ClinicalTrials.gov/ProvidedDocs/87/NCT03672487/Prot_SAP_000.pdf	https://ClinicalTrials.gov/show/NCT03672487
Trypanosoma	NCT03672487	Short-course Benznidazole Treatment to Reduce Trypanosoma Cruzi Parasitic Load in Women of Reproductive Age	BETTY	Recruiting	No Results Available	Chagas Disease	Drug: Benznidazole|Drug: Placebo Oral Tablet	Frequency of positive PCR and the parasitic load measured by qPCR immediately after BZN 30d/150mg|The frequency of positive PCR and the parasitic load measured by qPCR 10 months after BZN 30d/150mg|The frequency of serious adverse events leading to treatment interruption of BZN 30d/150mg compared to 60d/300mg immediately after BZN 30d/150mg	Tulane University School of Public Health and Tropical Medicine|Institute for Clinical Effectiveness and Health Policy|University of California, San Diego|Tulane University	Female	13 Years and older (Child, Adult, Older Adult)	Phase 3	600	Other	Interventional	Allocation: Randomized|Intervention Model: Parallel Assignment|Masking: Quadruple (Participant, Care Provider, Investigator, Outcomes Assessor)|Primary Purpose: Treatment	R01HD095587	2019-06-01	2023-05-31	2023-05-31	2018-09-14		2021-10-21	University of California at San Diego, San Diego, California, United States|Tulane School of Public Health and Tropical Medicine, New Orleans, Louisiana, United States|Institute for Clinical Effectiveness and Health Policy, Buenos Aires, Argentina	"Study Protocol and Statistical Analysis Plan", https://ClinicalTrials.gov/ProvidedDocs/87/NCT03672487/Prot_SAP_000.pdf	https://ClinicalTrials.gov/show/NCT03672487
Trypanosomiasis	NCT03672487	Short-course Benznidazole Treatment to Reduce Trypanosoma Cruzi Parasitic Load in Women of Reproductive Age	BETTY	Recruiting	No Results Available	Chagas Disease	Drug: Benznidazole|Drug: Placebo Oral Tablet	Frequency of positive PCR and the parasitic load measured by qPCR immediately after BZN 30d/150mg|The frequency of positive PCR and the parasitic load measured by qPCR 10 months after BZN 30d/150mg|The frequency of serious adverse events leading to treatment interruption of BZN 30d/150mg compared to 60d/300mg immediately after BZN 30d/150mg	Tulane University School of Public Health and Tropical Medicine|Institute for Clinical Effectiveness and Health Policy|University of California, San Diego|Tulane University	Female	13 Years and older (Child, Adult, Older Adult)	Phase 3	600	Other	Interventional	Allocation: Randomized|Intervention Model: Parallel Assignment|Masking: Quadruple (Participant, Care Provider, Investigator, Outcomes Assessor)|Primary Purpose: Treatment	R01HD095587	2019-06-01	2023-05-31	2023-05-31	2018-09-14		2021-10-21	University of California at San Diego, San Diego, California, United States|Tulane School of Public Health and Tropical Medicine, New Orleans, Louisiana, United States|Institute for Clinical Effectiveness and Health Policy, Buenos Aires, Argentina	"Study Protocol and Statistical Analysis Plan", https://ClinicalTrials.gov/ProvidedDocs/87/NCT03672487/Prot_SAP_000.pdf	https://ClinicalTrials.gov/show/NCT03672487
Trematodiases	NCT03158298	Seropositivity and Adverse Birth Events in Migrants From Bilharzia-endemic Areas	Bilharzia	Terminated	Has Results	Schistosomiasis	Other: Specimen collection	Schistosoma Serology|Birth Weight|Preterm Birth|Intrauterine Growth Restriction|Stillbirth	Jena University Hospital|Technische Universität München|Charite University, Berlin, Germany|University Hospital in Halle	Female	18 Years and older (Adult, Older Adult)		82	Other	Observational	Observational Model: Case-Only|Time Perspective: Prospective	ZKS0094	2017-06-01	2018-10-31	2019-10-11	2017-05-18	April 14, 2022	April 14, 2022	University Hospital Jena, Jena, Thuringia, Germany	"Study Protocol and Statistical Analysis Plan", https://ClinicalTrials.gov/ProvidedDocs/98/NCT03158298/Prot_SAP_000.pdf|"Informed Consent Form", https://ClinicalTrials.gov/ProvidedDocs/98/NCT03158298/ICF_001.pdf	https://ClinicalTrials.gov/show/NCT03158298
Bilharzia	NCT03158298	Seropositivity and Adverse Birth Events in Migrants From Bilharzia-endemic Areas	Bilharzia	Terminated	Has Results	Schistosomiasis	Other: Specimen collection	Schistosoma Serology|Birth Weight|Preterm Birth|Intrauterine Growth Restriction|Stillbirth	Jena University Hospital|Technische Universität München|Charite University, Berlin, Germany|University Hospital in Halle	Female	18 Years and older (Adult, Older Adult)		82	Other	Observational	Observational Model: Case-Only|Time Perspective: Prospective	ZKS0094	2017-06-01	2018-10-31	2019-10-11	2017-05-18	April 14, 2022	April 14, 2022	University Hospital Jena, Jena, Thuringia, Germany	"Study Protocol and Statistical Analysis Plan", https://ClinicalTrials.gov/ProvidedDocs/98/NCT03158298/Prot_SAP_000.pdf|"Informed Consent Form", https://ClinicalTrials.gov/ProvidedDocs/98/NCT03158298/ICF_001.pdf	https://ClinicalTrials.gov/show/NCT03158298
Blood fluke	NCT03158298	Seropositivity and Adverse Birth Events in Migrants From Bilharzia-endemic Areas	Bilharzia	Terminated	Has Results	Schistosomiasis	Other: Specimen collection	Schistosoma Serology|Birth Weight|Preterm Birth|Intrauterine Growth Restriction|Stillbirth	Jena University Hospital|Technische Universität München|Charite University, Berlin, Germany|University Hospital in Halle	Female	18 Years and older (Adult, Older Adult)		82	Other	Observational	Observational Model: Case-Only|Time Perspective: Prospective	ZKS0094	2017-06-01	2018-10-31	2019-10-11	2017-05-18	April 14, 2022	April 14, 2022	University Hospital Jena, Jena, Thuringia, Germany	"Study Protocol and Statistical Analysis Plan", https://ClinicalTrials.gov/ProvidedDocs/98/NCT03158298/Prot_SAP_000.pdf|"Informed Consent Form", https://ClinicalTrials.gov/ProvidedDocs/98/NCT03158298/ICF_001.pdf	https://ClinicalTrials.gov/show/NCT03158298
Schistosoma	NCT03158298	Seropositivity and Adverse Birth Events in Migrants From Bilharzia-endemic Areas	Bilharzia	Terminated	Has Results	Schistosomiasis	Other: Specimen collection	Schistosoma Serology|Birth Weight|Preterm Birth|Intrauterine Growth Restriction|Stillbirth	Jena University Hospital|Technische Universität München|Charite University, Berlin, Germany|University Hospital in Halle	Female	18 Years and older (Adult, Older Adult)		82	Other	Observational	Observational Model: Case-Only|Time Perspective: Prospective	ZKS0094	2017-06-01	2018-10-31	2019-10-11	2017-05-18	April 14, 2022	April 14, 2022	University Hospital Jena, Jena, Thuringia, Germany	"Study Protocol and Statistical Analysis Plan", https://ClinicalTrials.gov/ProvidedDocs/98/NCT03158298/Prot_SAP_000.pdf|"Informed Consent Form", https://ClinicalTrials.gov/ProvidedDocs/98/NCT03158298/ICF_001.pdf	https://ClinicalTrials.gov/show/NCT03158298
Schistosomiasis	NCT03158298	Seropositivity and Adverse Birth Events in Migrants From Bilharzia-endemic Areas	Bilharzia	Terminated	Has Results	Schistosomiasis	Other: Specimen collection	Schistosoma Serology|Birth Weight|Preterm Birth|Intrauterine Growth Restriction|Stillbirth	Jena University Hospital|Technische Universität München|Charite University, Berlin, Germany|University Hospital in Halle	Female	18 Years and older (Adult, Older Adult)		82	Other	Observational	Observational Model: Case-Only|Time Perspective: Prospective	ZKS0094	2017-06-01	2018-10-31	2019-10-11	2017-05-18	April 14, 2022	April 14, 2022	University Hospital Jena, Jena, Thuringia, Germany	"Study Protocol and Statistical Analysis Plan", https://ClinicalTrials.gov/ProvidedDocs/98/NCT03158298/Prot_SAP_000.pdf|"Informed Consent Form", https://ClinicalTrials.gov/ProvidedDocs/98/NCT03158298/ICF_001.pdf	https://ClinicalTrials.gov/show/NCT03158298
Snail fever	NCT03158298	Seropositivity and Adverse Birth Events in Migrants From Bilharzia-endemic Areas	Bilharzia	Terminated	Has Results	Schistosomiasis	Other: Specimen collection	Schistosoma Serology|Birth Weight|Preterm Birth|Intrauterine Growth Restriction|Stillbirth	Jena University Hospital|Technische Universität München|Charite University, Berlin, Germany|University Hospital in Halle	Female	18 Years and older (Adult, Older Adult)		82	Other	Observational	Observational Model: Case-Only|Time Perspective: Prospective	ZKS0094	2017-06-01	2018-10-31	2019-10-11	2017-05-18	April 14, 2022	April 14, 2022	University Hospital Jena, Jena, Thuringia, Germany	"Study Protocol and Statistical Analysis Plan", https://ClinicalTrials.gov/ProvidedDocs/98/NCT03158298/Prot_SAP_000.pdf|"Informed Consent Form", https://ClinicalTrials.gov/ProvidedDocs/98/NCT03158298/ICF_001.pdf	https://ClinicalTrials.gov/show/NCT03158298
Trematoda	NCT03158298	Seropositivity and Adverse Birth Events in Migrants From Bilharzia-endemic Areas	Bilharzia	Terminated	Has Results	Schistosomiasis	Other: Specimen collection	Schistosoma Serology|Birth Weight|Preterm Birth|Intrauterine Growth Restriction|Stillbirth	Jena University Hospital|Technische Universität München|Charite University, Berlin, Germany|University Hospital in Halle	Female	18 Years and older (Adult, Older Adult)		82	Other	Observational	Observational Model: Case-Only|Time Perspective: Prospective	ZKS0094	2017-06-01	2018-10-31	2019-10-11	2017-05-18	April 14, 2022	April 14, 2022	University Hospital Jena, Jena, Thuringia, Germany	"Study Protocol and Statistical Analysis Plan", https://ClinicalTrials.gov/ProvidedDocs/98/NCT03158298/Prot_SAP_000.pdf|"Informed Consent Form", https://ClinicalTrials.gov/ProvidedDocs/98/NCT03158298/ICF_001.pdf	https://ClinicalTrials.gov/show/NCT03158298
worm infection	NCT03158298	Seropositivity and Adverse Birth Events in Migrants From Bilharzia-endemic Areas	Bilharzia	Terminated	Has Results	Schistosomiasis	Other: Specimen collection	Schistosoma Serology|Birth Weight|Preterm Birth|Intrauterine Growth Restriction|Stillbirth	Jena University Hospital|Technische Universität München|Charite University, Berlin, Germany|University Hospital in Halle	Female	18 Years and older (Adult, Older Adult)		82	Other	Observational	Observational Model: Case-Only|Time Perspective: Prospective	ZKS0094	2017-06-01	2018-10-31	2019-10-11	2017-05-18	April 14, 2022	April 14, 2022	University Hospital Jena, Jena, Thuringia, Germany	"Study Protocol and Statistical Analysis Plan", https://ClinicalTrials.gov/ProvidedDocs/98/NCT03158298/Prot_SAP_000.pdf|"Informed Consent Form", https://ClinicalTrials.gov/ProvidedDocs/98/NCT03158298/ICF_001.pdf	https://ClinicalTrials.gov/show/NCT03158298
trematodiasis	NCT03158298	Seropositivity and Adverse Birth Events in Migrants From Bilharzia-endemic Areas	Bilharzia	Terminated	Has Results	Schistosomiasis	Other: Specimen collection	Schistosoma Serology|Birth Weight|Preterm Birth|Intrauterine Growth Restriction|Stillbirth	Jena University Hospital|Technische Universität München|Charite University, Berlin, Germany|University Hospital in Halle	Female	18 Years and older (Adult, Older Adult)		82	Other	Observational	Observational Model: Case-Only|Time Perspective: Prospective	ZKS0094	2017-06-01	2018-10-31	2019-10-11	2017-05-18	April 14, 2022	April 14, 2022	University Hospital Jena, Jena, Thuringia, Germany	"Study Protocol and Statistical Analysis Plan", https://ClinicalTrials.gov/ProvidedDocs/98/NCT03158298/Prot_SAP_000.pdf|"Informed Consent Form", https://ClinicalTrials.gov/ProvidedDocs/98/NCT03158298/ICF_001.pdf	https://ClinicalTrials.gov/show/NCT03158298
schistosomiasis	NCT03158298	Seropositivity and Adverse Birth Events in Migrants From Bilharzia-endemic Areas	Bilharzia	Terminated	Has Results	Schistosomiasis	Other: Specimen collection	Schistosoma Serology|Birth Weight|Preterm Birth|Intrauterine Growth Restriction|Stillbirth	Jena University Hospital|Technische Universität München|Charite University, Berlin, Germany|University Hospital in Halle	Female	18 Years and older (Adult, Older Adult)		82	Other	Observational	Observational Model: Case-Only|Time Perspective: Prospective	ZKS0094	2017-06-01	2018-10-31	2019-10-11	2017-05-18	April 14, 2022	April 14, 2022	University Hospital Jena, Jena, Thuringia, Germany	"Study Protocol and Statistical Analysis Plan", https://ClinicalTrials.gov/ProvidedDocs/98/NCT03158298/Prot_SAP_000.pdf|"Informed Consent Form", https://ClinicalTrials.gov/ProvidedDocs/98/NCT03158298/ICF_001.pdf	https://ClinicalTrials.gov/show/NCT03158298
Trematode infection	NCT03158298	Seropositivity and Adverse Birth Events in Migrants From Bilharzia-endemic Areas	Bilharzia	Terminated	Has Results	Schistosomiasis	Other: Specimen collection	Schistosoma Serology|Birth Weight|Preterm Birth|Intrauterine Growth Restriction|Stillbirth	Jena University Hospital|Technische Universität München|Charite University, Berlin, Germany|University Hospital in Halle	Female	18 Years and older (Adult, Older Adult)		82	Other	Observational	Observational Model: Case-Only|Time Perspective: Prospective	ZKS0094	2017-06-01	2018-10-31	2019-10-11	2017-05-18	April 14, 2022	April 14, 2022	University Hospital Jena, Jena, Thuringia, Germany	"Study Protocol and Statistical Analysis Plan", https://ClinicalTrials.gov/ProvidedDocs/98/NCT03158298/Prot_SAP_000.pdf|"Informed Consent Form", https://ClinicalTrials.gov/ProvidedDocs/98/NCT03158298/ICF_001.pdf	https://ClinicalTrials.gov/show/NCT03158298
Trematodiases	NCT01512277	Clinical Trial of Bilhvax,a Vaccine Candidate Against Schistosomiasis	Bilhvax1a	Completed	No Results Available	Schistosomiasis|Bilharziasis|Urinary Schistosomiasis	Biological: rSh28GST	Number of Participants with Adverse Events as a Measure of Safety and Tolerability|Immunogenicity	University Hospital, Lille|Institut National de la Santé Et de la Recherche Médicale, France	Male	18 Years to 30 Years (Adult)	Phase 1	24	Other	Interventional	Allocation: Randomized|Intervention Model: Parallel Assignment|Masking: Double (Participant, Investigator)|Primary Purpose: Prevention	CP97/104|98002|980056	1998-09-01	1999-03-01	1999-09-01	2012-01-19		2013-08-27	Centre d'Investigation Clinique - CHRU de Lille, Lille, France		https://ClinicalTrials.gov/show/NCT01512277
Bilharzia	NCT01512277	Clinical Trial of Bilhvax,a Vaccine Candidate Against Schistosomiasis	Bilhvax1a	Completed	No Results Available	Schistosomiasis|Bilharziasis|Urinary Schistosomiasis	Biological: rSh28GST	Number of Participants with Adverse Events as a Measure of Safety and Tolerability|Immunogenicity	University Hospital, Lille|Institut National de la Santé Et de la Recherche Médicale, France	Male	18 Years to 30 Years (Adult)	Phase 1	24	Other	Interventional	Allocation: Randomized|Intervention Model: Parallel Assignment|Masking: Double (Participant, Investigator)|Primary Purpose: Prevention	CP97/104|98002|980056	1998-09-01	1999-03-01	1999-09-01	2012-01-19		2013-08-27	Centre d'Investigation Clinique - CHRU de Lille, Lille, France		https://ClinicalTrials.gov/show/NCT01512277
Blood fluke	NCT01512277	Clinical Trial of Bilhvax,a Vaccine Candidate Against Schistosomiasis	Bilhvax1a	Completed	No Results Available	Schistosomiasis|Bilharziasis|Urinary Schistosomiasis	Biological: rSh28GST	Number of Participants with Adverse Events as a Measure of Safety and Tolerability|Immunogenicity	University Hospital, Lille|Institut National de la Santé Et de la Recherche Médicale, France	Male	18 Years to 30 Years (Adult)	Phase 1	24	Other	Interventional	Allocation: Randomized|Intervention Model: Parallel Assignment|Masking: Double (Participant, Investigator)|Primary Purpose: Prevention	CP97/104|98002|980056	1998-09-01	1999-03-01	1999-09-01	2012-01-19		2013-08-27	Centre d'Investigation Clinique - CHRU de Lille, Lille, France		https://ClinicalTrials.gov/show/NCT01512277
Haematobium	NCT01512277	Clinical Trial of Bilhvax,a Vaccine Candidate Against Schistosomiasis	Bilhvax1a	Completed	No Results Available	Schistosomiasis|Bilharziasis|Urinary Schistosomiasis	Biological: rSh28GST	Number of Participants with Adverse Events as a Measure of Safety and Tolerability|Immunogenicity	University Hospital, Lille|Institut National de la Santé Et de la Recherche Médicale, France	Male	18 Years to 30 Years (Adult)	Phase 1	24	Other	Interventional	Allocation: Randomized|Intervention Model: Parallel Assignment|Masking: Double (Participant, Investigator)|Primary Purpose: Prevention	CP97/104|98002|980056	1998-09-01	1999-03-01	1999-09-01	2012-01-19		2013-08-27	Centre d'Investigation Clinique - CHRU de Lille, Lille, France		https://ClinicalTrials.gov/show/NCT01512277
Schistosomiasis	NCT01512277	Clinical Trial of Bilhvax,a Vaccine Candidate Against Schistosomiasis	Bilhvax1a	Completed	No Results Available	Schistosomiasis|Bilharziasis|Urinary Schistosomiasis	Biological: rSh28GST	Number of Participants with Adverse Events as a Measure of Safety and Tolerability|Immunogenicity	University Hospital, Lille|Institut National de la Santé Et de la Recherche Médicale, France	Male	18 Years to 30 Years (Adult)	Phase 1	24	Other	Interventional	Allocation: Randomized|Intervention Model: Parallel Assignment|Masking: Double (Participant, Investigator)|Primary Purpose: Prevention	CP97/104|98002|980056	1998-09-01	1999-03-01	1999-09-01	2012-01-19		2013-08-27	Centre d'Investigation Clinique - CHRU de Lille, Lille, France		https://ClinicalTrials.gov/show/NCT01512277
Snail fever	NCT01512277	Clinical Trial of Bilhvax,a Vaccine Candidate Against Schistosomiasis	Bilhvax1a	Completed	No Results Available	Schistosomiasis|Bilharziasis|Urinary Schistosomiasis	Biological: rSh28GST	Number of Participants with Adverse Events as a Measure of Safety and Tolerability|Immunogenicity	University Hospital, Lille|Institut National de la Santé Et de la Recherche Médicale, France	Male	18 Years to 30 Years (Adult)	Phase 1	24	Other	Interventional	Allocation: Randomized|Intervention Model: Parallel Assignment|Masking: Double (Participant, Investigator)|Primary Purpose: Prevention	CP97/104|98002|980056	1998-09-01	1999-03-01	1999-09-01	2012-01-19		2013-08-27	Centre d'Investigation Clinique - CHRU de Lille, Lille, France		https://ClinicalTrials.gov/show/NCT01512277
Trematoda	NCT01512277	Clinical Trial of Bilhvax,a Vaccine Candidate Against Schistosomiasis	Bilhvax1a	Completed	No Results Available	Schistosomiasis|Bilharziasis|Urinary Schistosomiasis	Biological: rSh28GST	Number of Participants with Adverse Events as a Measure of Safety and Tolerability|Immunogenicity	University Hospital, Lille|Institut National de la Santé Et de la Recherche Médicale, France	Male	18 Years to 30 Years (Adult)	Phase 1	24	Other	Interventional	Allocation: Randomized|Intervention Model: Parallel Assignment|Masking: Double (Participant, Investigator)|Primary Purpose: Prevention	CP97/104|98002|980056	1998-09-01	1999-03-01	1999-09-01	2012-01-19		2013-08-27	Centre d'Investigation Clinique - CHRU de Lille, Lille, France		https://ClinicalTrials.gov/show/NCT01512277
worm infection	NCT01512277	Clinical Trial of Bilhvax,a Vaccine Candidate Against Schistosomiasis	Bilhvax1a	Completed	No Results Available	Schistosomiasis|Bilharziasis|Urinary Schistosomiasis	Biological: rSh28GST	Number of Participants with Adverse Events as a Measure of Safety and Tolerability|Immunogenicity	University Hospital, Lille|Institut National de la Santé Et de la Recherche Médicale, France	Male	18 Years to 30 Years (Adult)	Phase 1	24	Other	Interventional	Allocation: Randomized|Intervention Model: Parallel Assignment|Masking: Double (Participant, Investigator)|Primary Purpose: Prevention	CP97/104|98002|980056	1998-09-01	1999-03-01	1999-09-01	2012-01-19		2013-08-27	Centre d'Investigation Clinique - CHRU de Lille, Lille, France		https://ClinicalTrials.gov/show/NCT01512277
trematodiasis	NCT01512277	Clinical Trial of Bilhvax,a Vaccine Candidate Against Schistosomiasis	Bilhvax1a	Completed	No Results Available	Schistosomiasis|Bilharziasis|Urinary Schistosomiasis	Biological: rSh28GST	Number of Participants with Adverse Events as a Measure of Safety and Tolerability|Immunogenicity	University Hospital, Lille|Institut National de la Santé Et de la Recherche Médicale, France	Male	18 Years to 30 Years (Adult)	Phase 1	24	Other	Interventional	Allocation: Randomized|Intervention Model: Parallel Assignment|Masking: Double (Participant, Investigator)|Primary Purpose: Prevention	CP97/104|98002|980056	1998-09-01	1999-03-01	1999-09-01	2012-01-19		2013-08-27	Centre d'Investigation Clinique - CHRU de Lille, Lille, France		https://ClinicalTrials.gov/show/NCT01512277
schistosomiasis	NCT01512277	Clinical Trial of Bilhvax,a Vaccine Candidate Against Schistosomiasis	Bilhvax1a	Completed	No Results Available	Schistosomiasis|Bilharziasis|Urinary Schistosomiasis	Biological: rSh28GST	Number of Participants with Adverse Events as a Measure of Safety and Tolerability|Immunogenicity	University Hospital, Lille|Institut National de la Santé Et de la Recherche Médicale, France	Male	18 Years to 30 Years (Adult)	Phase 1	24	Other	Interventional	Allocation: Randomized|Intervention Model: Parallel Assignment|Masking: Double (Participant, Investigator)|Primary Purpose: Prevention	CP97/104|98002|980056	1998-09-01	1999-03-01	1999-09-01	2012-01-19		2013-08-27	Centre d'Investigation Clinique - CHRU de Lille, Lille, France		https://ClinicalTrials.gov/show/NCT01512277
Trematode infection	NCT01512277	Clinical Trial of Bilhvax,a Vaccine Candidate Against Schistosomiasis	Bilhvax1a	Completed	No Results Available	Schistosomiasis|Bilharziasis|Urinary Schistosomiasis	Biological: rSh28GST	Number of Participants with Adverse Events as a Measure of Safety and Tolerability|Immunogenicity	University Hospital, Lille|Institut National de la Santé Et de la Recherche Médicale, France	Male	18 Years to 30 Years (Adult)	Phase 1	24	Other	Interventional	Allocation: Randomized|Intervention Model: Parallel Assignment|Masking: Double (Participant, Investigator)|Primary Purpose: Prevention	CP97/104|98002|980056	1998-09-01	1999-03-01	1999-09-01	2012-01-19		2013-08-27	Centre d'Investigation Clinique - CHRU de Lille, Lille, France		https://ClinicalTrials.gov/show/NCT01512277
Trematodiases	NCT00870649	Efficacy of Bilhvax in Association With Praziquantel for Prevention of Clinical Recurrences of Schistosoma Haematobium	Bilhvax3	Completed	No Results Available	Urinary Schistosomiasis|Schistosoma Haematobium	Biological: Bilhvax vaccine (Sh28GST)|Biological: placebo	A significant delay of recurrence of the schistosomiasis pathology in vaccine group compared to control group.|Evaluation of safety Percentage of children presenting at least one adverse event of degree ≥ 2. Percentage of children presenting at least one adverse event implying modification of the vaccine strategy.	Institut National de la Santé Et de la Recherche Médicale, France	All	6 Years to 9 Years (Child)	Phase 3	250	Other	Interventional	Allocation: Randomized|Intervention Model: Parallel Assignment|Masking: Quadruple (Participant, Care Provider, Investigator, Outcomes Assessor)|Primary Purpose: Prevention	BT05-01|2008-006757-40	2009-02-01	2012-06-01	2012-12-01	2009-03-27		2016-11-08	ESPOIR Pour La Santé, Saint Louis, Senegal		https://ClinicalTrials.gov/show/NCT00870649
Bilharzia	NCT00870649	Efficacy of Bilhvax in Association With Praziquantel for Prevention of Clinical Recurrences of Schistosoma Haematobium	Bilhvax3	Completed	No Results Available	Urinary Schistosomiasis|Schistosoma Haematobium	Biological: Bilhvax vaccine (Sh28GST)|Biological: placebo	A significant delay of recurrence of the schistosomiasis pathology in vaccine group compared to control group.|Evaluation of safety Percentage of children presenting at least one adverse event of degree ≥ 2. Percentage of children presenting at least one adverse event implying modification of the vaccine strategy.	Institut National de la Santé Et de la Recherche Médicale, France	All	6 Years to 9 Years (Child)	Phase 3	250	Other	Interventional	Allocation: Randomized|Intervention Model: Parallel Assignment|Masking: Quadruple (Participant, Care Provider, Investigator, Outcomes Assessor)|Primary Purpose: Prevention	BT05-01|2008-006757-40	2009-02-01	2012-06-01	2012-12-01	2009-03-27		2016-11-08	ESPOIR Pour La Santé, Saint Louis, Senegal		https://ClinicalTrials.gov/show/NCT00870649
Blood fluke	NCT00870649	Efficacy of Bilhvax in Association With Praziquantel for Prevention of Clinical Recurrences of Schistosoma Haematobium	Bilhvax3	Completed	No Results Available	Urinary Schistosomiasis|Schistosoma Haematobium	Biological: Bilhvax vaccine (Sh28GST)|Biological: placebo	A significant delay of recurrence of the schistosomiasis pathology in vaccine group compared to control group.|Evaluation of safety Percentage of children presenting at least one adverse event of degree ≥ 2. Percentage of children presenting at least one adverse event implying modification of the vaccine strategy.	Institut National de la Santé Et de la Recherche Médicale, France	All	6 Years to 9 Years (Child)	Phase 3	250	Other	Interventional	Allocation: Randomized|Intervention Model: Parallel Assignment|Masking: Quadruple (Participant, Care Provider, Investigator, Outcomes Assessor)|Primary Purpose: Prevention	BT05-01|2008-006757-40	2009-02-01	2012-06-01	2012-12-01	2009-03-27		2016-11-08	ESPOIR Pour La Santé, Saint Louis, Senegal		https://ClinicalTrials.gov/show/NCT00870649
Haematobium	NCT00870649	Efficacy of Bilhvax in Association With Praziquantel for Prevention of Clinical Recurrences of Schistosoma Haematobium	Bilhvax3	Completed	No Results Available	Urinary Schistosomiasis|Schistosoma Haematobium	Biological: Bilhvax vaccine (Sh28GST)|Biological: placebo	A significant delay of recurrence of the schistosomiasis pathology in vaccine group compared to control group.|Evaluation of safety Percentage of children presenting at least one adverse event of degree ≥ 2. Percentage of children presenting at least one adverse event implying modification of the vaccine strategy.	Institut National de la Santé Et de la Recherche Médicale, France	All	6 Years to 9 Years (Child)	Phase 3	250	Other	Interventional	Allocation: Randomized|Intervention Model: Parallel Assignment|Masking: Quadruple (Participant, Care Provider, Investigator, Outcomes Assessor)|Primary Purpose: Prevention	BT05-01|2008-006757-40	2009-02-01	2012-06-01	2012-12-01	2009-03-27		2016-11-08	ESPOIR Pour La Santé, Saint Louis, Senegal		https://ClinicalTrials.gov/show/NCT00870649
Schistosoma	NCT00870649	Efficacy of Bilhvax in Association With Praziquantel for Prevention of Clinical Recurrences of Schistosoma Haematobium	Bilhvax3	Completed	No Results Available	Urinary Schistosomiasis|Schistosoma Haematobium	Biological: Bilhvax vaccine (Sh28GST)|Biological: placebo	A significant delay of recurrence of the schistosomiasis pathology in vaccine group compared to control group.|Evaluation of safety Percentage of children presenting at least one adverse event of degree ≥ 2. Percentage of children presenting at least one adverse event implying modification of the vaccine strategy.	Institut National de la Santé Et de la Recherche Médicale, France	All	6 Years to 9 Years (Child)	Phase 3	250	Other	Interventional	Allocation: Randomized|Intervention Model: Parallel Assignment|Masking: Quadruple (Participant, Care Provider, Investigator, Outcomes Assessor)|Primary Purpose: Prevention	BT05-01|2008-006757-40	2009-02-01	2012-06-01	2012-12-01	2009-03-27		2016-11-08	ESPOIR Pour La Santé, Saint Louis, Senegal		https://ClinicalTrials.gov/show/NCT00870649
Schistosomiasis	NCT00870649	Efficacy of Bilhvax in Association With Praziquantel for Prevention of Clinical Recurrences of Schistosoma Haematobium	Bilhvax3	Completed	No Results Available	Urinary Schistosomiasis|Schistosoma Haematobium	Biological: Bilhvax vaccine (Sh28GST)|Biological: placebo	A significant delay of recurrence of the schistosomiasis pathology in vaccine group compared to control group.|Evaluation of safety Percentage of children presenting at least one adverse event of degree ≥ 2. Percentage of children presenting at least one adverse event implying modification of the vaccine strategy.	Institut National de la Santé Et de la Recherche Médicale, France	All	6 Years to 9 Years (Child)	Phase 3	250	Other	Interventional	Allocation: Randomized|Intervention Model: Parallel Assignment|Masking: Quadruple (Participant, Care Provider, Investigator, Outcomes Assessor)|Primary Purpose: Prevention	BT05-01|2008-006757-40	2009-02-01	2012-06-01	2012-12-01	2009-03-27		2016-11-08	ESPOIR Pour La Santé, Saint Louis, Senegal		https://ClinicalTrials.gov/show/NCT00870649
Snail fever	NCT00870649	Efficacy of Bilhvax in Association With Praziquantel for Prevention of Clinical Recurrences of Schistosoma Haematobium	Bilhvax3	Completed	No Results Available	Urinary Schistosomiasis|Schistosoma Haematobium	Biological: Bilhvax vaccine (Sh28GST)|Biological: placebo	A significant delay of recurrence of the schistosomiasis pathology in vaccine group compared to control group.|Evaluation of safety Percentage of children presenting at least one adverse event of degree ≥ 2. Percentage of children presenting at least one adverse event implying modification of the vaccine strategy.	Institut National de la Santé Et de la Recherche Médicale, France	All	6 Years to 9 Years (Child)	Phase 3	250	Other	Interventional	Allocation: Randomized|Intervention Model: Parallel Assignment|Masking: Quadruple (Participant, Care Provider, Investigator, Outcomes Assessor)|Primary Purpose: Prevention	BT05-01|2008-006757-40	2009-02-01	2012-06-01	2012-12-01	2009-03-27		2016-11-08	ESPOIR Pour La Santé, Saint Louis, Senegal		https://ClinicalTrials.gov/show/NCT00870649
Trematoda	NCT00870649	Efficacy of Bilhvax in Association With Praziquantel for Prevention of Clinical Recurrences of Schistosoma Haematobium	Bilhvax3	Completed	No Results Available	Urinary Schistosomiasis|Schistosoma Haematobium	Biological: Bilhvax vaccine (Sh28GST)|Biological: placebo	A significant delay of recurrence of the schistosomiasis pathology in vaccine group compared to control group.|Evaluation of safety Percentage of children presenting at least one adverse event of degree ≥ 2. Percentage of children presenting at least one adverse event implying modification of the vaccine strategy.	Institut National de la Santé Et de la Recherche Médicale, France	All	6 Years to 9 Years (Child)	Phase 3	250	Other	Interventional	Allocation: Randomized|Intervention Model: Parallel Assignment|Masking: Quadruple (Participant, Care Provider, Investigator, Outcomes Assessor)|Primary Purpose: Prevention	BT05-01|2008-006757-40	2009-02-01	2012-06-01	2012-12-01	2009-03-27		2016-11-08	ESPOIR Pour La Santé, Saint Louis, Senegal		https://ClinicalTrials.gov/show/NCT00870649
worm infection	NCT00870649	Efficacy of Bilhvax in Association With Praziquantel for Prevention of Clinical Recurrences of Schistosoma Haematobium	Bilhvax3	Completed	No Results Available	Urinary Schistosomiasis|Schistosoma Haematobium	Biological: Bilhvax vaccine (Sh28GST)|Biological: placebo	A significant delay of recurrence of the schistosomiasis pathology in vaccine group compared to control group.|Evaluation of safety Percentage of children presenting at least one adverse event of degree ≥ 2. Percentage of children presenting at least one adverse event implying modification of the vaccine strategy.	Institut National de la Santé Et de la Recherche Médicale, France	All	6 Years to 9 Years (Child)	Phase 3	250	Other	Interventional	Allocation: Randomized|Intervention Model: Parallel Assignment|Masking: Quadruple (Participant, Care Provider, Investigator, Outcomes Assessor)|Primary Purpose: Prevention	BT05-01|2008-006757-40	2009-02-01	2012-06-01	2012-12-01	2009-03-27		2016-11-08	ESPOIR Pour La Santé, Saint Louis, Senegal		https://ClinicalTrials.gov/show/NCT00870649
trematodiasis	NCT00870649	Efficacy of Bilhvax in Association With Praziquantel for Prevention of Clinical Recurrences of Schistosoma Haematobium	Bilhvax3	Completed	No Results Available	Urinary Schistosomiasis|Schistosoma Haematobium	Biological: Bilhvax vaccine (Sh28GST)|Biological: placebo	A significant delay of recurrence of the schistosomiasis pathology in vaccine group compared to control group.|Evaluation of safety Percentage of children presenting at least one adverse event of degree ≥ 2. Percentage of children presenting at least one adverse event implying modification of the vaccine strategy.	Institut National de la Santé Et de la Recherche Médicale, France	All	6 Years to 9 Years (Child)	Phase 3	250	Other	Interventional	Allocation: Randomized|Intervention Model: Parallel Assignment|Masking: Quadruple (Participant, Care Provider, Investigator, Outcomes Assessor)|Primary Purpose: Prevention	BT05-01|2008-006757-40	2009-02-01	2012-06-01	2012-12-01	2009-03-27		2016-11-08	ESPOIR Pour La Santé, Saint Louis, Senegal		https://ClinicalTrials.gov/show/NCT00870649
schistosomiasis	NCT00870649	Efficacy of Bilhvax in Association With Praziquantel for Prevention of Clinical Recurrences of Schistosoma Haematobium	Bilhvax3	Completed	No Results Available	Urinary Schistosomiasis|Schistosoma Haematobium	Biological: Bilhvax vaccine (Sh28GST)|Biological: placebo	A significant delay of recurrence of the schistosomiasis pathology in vaccine group compared to control group.|Evaluation of safety Percentage of children presenting at least one adverse event of degree ≥ 2. Percentage of children presenting at least one adverse event implying modification of the vaccine strategy.	Institut National de la Santé Et de la Recherche Médicale, France	All	6 Years to 9 Years (Child)	Phase 3	250	Other	Interventional	Allocation: Randomized|Intervention Model: Parallel Assignment|Masking: Quadruple (Participant, Care Provider, Investigator, Outcomes Assessor)|Primary Purpose: Prevention	BT05-01|2008-006757-40	2009-02-01	2012-06-01	2012-12-01	2009-03-27		2016-11-08	ESPOIR Pour La Santé, Saint Louis, Senegal		https://ClinicalTrials.gov/show/NCT00870649
Trematode infection	NCT00870649	Efficacy of Bilhvax in Association With Praziquantel for Prevention of Clinical Recurrences of Schistosoma Haematobium	Bilhvax3	Completed	No Results Available	Urinary Schistosomiasis|Schistosoma Haematobium	Biological: Bilhvax vaccine (Sh28GST)|Biological: placebo	A significant delay of recurrence of the schistosomiasis pathology in vaccine group compared to control group.|Evaluation of safety Percentage of children presenting at least one adverse event of degree ≥ 2. Percentage of children presenting at least one adverse event implying modification of the vaccine strategy.	Institut National de la Santé Et de la Recherche Médicale, France	All	6 Years to 9 Years (Child)	Phase 3	250	Other	Interventional	Allocation: Randomized|Intervention Model: Parallel Assignment|Masking: Quadruple (Participant, Care Provider, Investigator, Outcomes Assessor)|Primary Purpose: Prevention	BT05-01|2008-006757-40	2009-02-01	2012-06-01	2012-12-01	2009-03-27		2016-11-08	ESPOIR Pour La Santé, Saint Louis, Senegal		https://ClinicalTrials.gov/show/NCT00870649
Chagas disease	NCT01755377	New Tools for the Diagnosis, Prognosis and Treatment Follow-up in Chagas Disease	BIOMARCHA	Completed	No Results Available	Chagas Disease	Drug: Benznidazole	Biomarkers for prognosis, early diagnosis and effectiveness of treatment.|Cardiac function after antiparasitic treatment	Barcelona Centre for International Health Research	All	18 Years to 50 Years (Adult)		63	Other	Observational	Observational Model: Cohort|Time Perspective: Prospective	BIOMARCHA	2012-12-01	2016-05-01	2016-06-01	2012-12-24		2016-08-22	International Health Department, Hospital Clinic, Barcelona, Barcelona, Cataluña, Spain		https://ClinicalTrials.gov/show/NCT01755377
Trypanosomiasis	NCT01755377	New Tools for the Diagnosis, Prognosis and Treatment Follow-up in Chagas Disease	BIOMARCHA	Completed	No Results Available	Chagas Disease	Drug: Benznidazole	Biomarkers for prognosis, early diagnosis and effectiveness of treatment.|Cardiac function after antiparasitic treatment	Barcelona Centre for International Health Research	All	18 Years to 50 Years (Adult)		63	Other	Observational	Observational Model: Cohort|Time Perspective: Prospective	BIOMARCHA	2012-12-01	2016-05-01	2016-06-01	2012-12-24		2016-08-22	International Health Department, Hospital Clinic, Barcelona, Barcelona, Cataluña, Spain		https://ClinicalTrials.gov/show/NCT01755377
Buruli ulcer	NCT05169554	Beta-Lactam Containing Regimen for the Shortening of Buruli Ulcer Disease Therapy	BLMs4BU	Recruiting	No Results Available	Buruli Ulcer	Drug: Standard [RC8]: rifampicin plus clarithromycin (RC) therapy for 8 weeks.|Drug: Investigational [RCA4]: standard (RC) plus amoxicillin/clavulanate (A) for 4 weeks.	Cure rate, i.e. proportion of patients with complete lesion healing without recurrence and without excision surgery 12 months after treatment initiation, in the Per Protocol (PP) PCR+ population|Derive and compare the Area Under the Curve (AUC) (pharmacokinetic parameter) for RIF, CLA and AMX for the two groups (RC8 and RCA4) at steady-state.|Derive and compare the trough concentration (CÏ„) (pha…	Fundacion Agencia Aragonesa para la Investigacion y Desarrollo (ARAID)|Universidad de Zaragoza|Fondation Raoul Follereau|UniversitÃ© d'Abomey-Calavi|Instituto de Salud Carlos III|FundaciÃ³n Anesvad	All	5 Years to 70 Years Â (Child, Adult, Older Adult)	Phase 2	140	Other	Interventional	Allocation: Randomized|Intervention Model: Parallel Assignment|Masking: None (Open Label)|Primary Purpose: Treatment	TC281	2021-12-01	2024-11-30	2024-11-30	2021-12-27		2021-12-27	Centre de DÃ©pistage et de Traitement de l'UlcÃ¨re de Buruli (CDTUB) (Centers for Detection and Treatment of Buruli ulcer), Allada, Allada, Benin|Centre de DÃ©pistage et de Traitement de l'UlcÃ¨re de Buruli (CDTUB) (Centers for Detection and Treatment of Buruli ulcer), Lalo, Lalo, Benin|Centre de DÃ©pistage et de Traitement de l'UlcÃ¨re de Buruli (CDTUB) (Centers for Detection and Treatment of Bu…		https://ClinicalTrials.gov/show/NCT05169554
Snakebite envenoming	NCT04996264	Broad-spectrum Rapid Antidote: Varespladib Oral for Snakebite	BRAVO	Recruiting	No Results Available	Snakebites|Envenoming|Envenoming, Snake|Envenomation, Snake	Drug: Varespladib Methyl|Drug: Placebo|Drug: Standard of care (SOC)	Change in the combined pulmonary, cardiovascular, hematologic, and nervous system subscores of the snakebite severity score (SSS)|Area under the curve (AUC) of the pulmonary, cardiovascular, hematologic symptoms, and nervous system sections of the SSS|Complete SSS scores|Percent of patients with hematological abnormalities|Hemolysis markers: percent of patients for each visual hemolysis score lev…	Ophirex, Inc.|Premier Research International LLC	All	5 Years and older 聽 (Child, Adult, Older Adult)	Phase 2	110	Industry|Other	Interventional	Allocation: Randomized|Intervention Model: Parallel Assignment|Masking: Quadruple (Participant, Care Provider, Investigator, Outcomes Assessor)|Primary Purpose: Treatment	OPX-PR-01	2021-08-15	2022-01-01	2022-02-01	2021-08-09		2021-08-24	University of Arizona, Tucson, Arizona, United States|Loma Linda University Medical Center, Loma Linda, California, United States|University of Kentucky Chandler Medical Center, Lexington, Kentucky, United States|Duke University Hospital Durham, NC, Durham, North Carolina, United States		https://ClinicalTrials.gov/show/NCT04996264
Buruli ulcer	NCT02153034	Pathogenesis and Management of M. Ulcerans Disease, Buruli Ulcer	Buruli_Path	Unknown status	No Results Available	Buruli Ulcer|Mycobacterium Ulcerans Disease		Measurement of serum/plasma proteins in diseased and healthy subjects|Viable M. ulcerans and bacterial load measurement in tissue of diseased subjects	Kwame Nkrumah University of Science and Technology	All	5 Years and older Â (Child, Adult, Older Adult)		400	Other	Observational	Observational Model: Case-Control|Time Perspective: Prospective	MR/J01477X/1	2013-05-01	2016-12-15	2018-01-01	2014-06-02		2017-03-23	Tepa Government Hospital, Tepa, Ahafo Ano North district, Ghana|Agogo Presbyterian Hospital, Agogo, Asante Akim North District, Ghana|Nkawie Government Hospital, Nkawie, Atwima Nwabiangya district, Ghana		https://ClinicalTrials.gov/show/NCT02153034
Mycobacterium ulcerans	NCT02153034	Pathogenesis and Management of M. Ulcerans Disease, Buruli Ulcer	Buruli_Path	Unknown status	No Results Available	Buruli Ulcer|Mycobacterium Ulcerans Disease		Measurement of serum/plasma proteins in diseased and healthy subjects|Viable M. ulcerans and bacterial load measurement in tissue of diseased subjects	Kwame Nkrumah University of Science and Technology	All	5 Years and older 聽 (Child, Adult, Older Adult)		400	Other	Observational	Observational Model: Case-Control|Time Perspective: Prospective	MR/J01477X/1	2013-05-01	2016-12-15	2018-01-01	2014-06-02		2017-03-23	Tepa Government Hospital, Tepa, Ahafo Ano North district, Ghana|Agogo Presbyterian Hospital, Agogo, Asante Akim North District, Ghana|Nkawie Government Hospital, Nkawie, Atwima Nwabiangya district, Ghana		https://ClinicalTrials.gov/show/NCT02153034
M. ulcerans	NCT02153034	Pathogenesis and Management of M. Ulcerans Disease, Buruli Ulcer	Buruli_Path	Unknown status	No Results Available	Buruli Ulcer|Mycobacterium Ulcerans Disease		Measurement of serum/plasma proteins in diseased and healthy subjects|Viable M. ulcerans and bacterial load measurement in tissue of diseased subjects	Kwame Nkrumah University of Science and Technology	All	5 Years and older 聽 (Child, Adult, Older Adult)		400	Other	Observational	Observational Model: Case-Control|Time Perspective: Prospective	MR/J01477X/1	2013-05-01	2016-12-15	2018-01-01	2014-06-02		2017-03-23	Tepa Government Hospital, Tepa, Ahafo Ano North district, Ghana|Agogo Presbyterian Hospital, Agogo, Asante Akim North District, Ghana|Nkawie Government Hospital, Nkawie, Atwima Nwabiangya district, Ghana		https://ClinicalTrials.gov/show/NCT02153034
Buruli ulcer	NCT00321178	BURULICO Drug Trial Study Protocol: RCT SR8/SR4+CR4, GHANA	BURULICO	Completed	No Results Available	Buruli Ulcer|Mycobacterium Ulcerans	Drug: SR4 - switch to CR4	healing without recurrence and without debridement surgery at 12 months follow-up after start of treatment|reduction in lesion surface area and/or clinically assessed improvement on completion of treatment, averting the need for debridement surgery|adverse events|functional limitations	University Medical Center Groningen	All	5 Years and older Â (Child, Adult, Older Adult)	Phase 2|Phase 3	151	Other	Interventional	Allocation: Randomized|Intervention Model: Parallel Assignment|Masking: None (Open Label)|Primary Purpose: Treatment	BURULICODRUGTRIAL|EU FP6 2003-INCO-Dev2-015476	2006-05-01	2008-01-01	2009-02-01	2006-05-03		2010-06-30	Agogo Hospital, Agogo, Ashanti Region, Ghana|Nkawie-Toaso Hospital, Nkawie, Ashanti Region, Ghana		https://ClinicalTrials.gov/show/NCT00321178
Mycobacterium ulcerans	NCT00321178	BURULICO Drug Trial Study Protocol: RCT SR8/SR4+CR4, GHANA	BURULICO	Completed	No Results Available	Buruli Ulcer|Mycobacterium Ulcerans	Drug: SR4 - switch to CR4	healing without recurrence and without debridement surgery at 12 months follow-up after start of treatment|reduction in lesion surface area and/or clinically assessed improvement on completion of treatment, averting the need for debridement surgery|adverse events|functional limitations	University Medical Center Groningen	All	5 Years and older 聽 (Child, Adult, Older Adult)	Phase 2|Phase 3	151	Other	Interventional	Allocation: Randomized|Intervention Model: Parallel Assignment|Masking: None (Open Label)|Primary Purpose: Treatment	BURULICODRUGTRIAL|EU FP6 2003-INCO-Dev2-015476	2006-05-01	2008-01-01	2009-02-01	2006-05-03		2010-06-30	Agogo Hospital, Agogo, Ashanti Region, Ghana|Nkawie-Toaso Hospital, Nkawie, Ashanti Region, Ghana		https://ClinicalTrials.gov/show/NCT00321178
M. ulcerans	NCT00321178	BURULICO Drug Trial Study Protocol: RCT SR8/SR4+CR4, GHANA	BURULICO	Completed	No Results Available	Buruli Ulcer|Mycobacterium Ulcerans	Drug: SR4 - switch to CR4	healing without recurrence and without debridement surgery at 12 months follow-up after start of treatment|reduction in lesion surface area and/or clinically assessed improvement on completion of treatment, averting the need for debridement surgery|adverse events|functional limitations	University Medical Center Groningen	All	5 Years and older 聽 (Child, Adult, Older Adult)	Phase 2|Phase 3	151	Other	Interventional	Allocation: Randomized|Intervention Model: Parallel Assignment|Masking: None (Open Label)|Primary Purpose: Treatment	BURULICODRUGTRIAL|EU FP6 2003-INCO-Dev2-015476	2006-05-01	2008-01-01	2009-02-01	2006-05-03		2010-06-30	Agogo Hospital, Agogo, Ashanti Region, Ghana|Nkawie-Toaso Hospital, Nkawie, Ashanti Region, Ghana		https://ClinicalTrials.gov/show/NCT00321178
Buruli ulcer	NCT01432925	Timing of Surgical Intervention in Buruli Ulcer Patients Treated With Antibiotics	Burulitime	Completed	No Results Available	Mycobacterium Ulcerans Disease|Buruli Ulcer	Procedure: surgical intervention on Buruli ulcer	Healing without surgical intervention	University Medical Center Groningen|PNLUB, MinistÃ¨re de la santÃ©, Cotonou, RÃ©publique du BÃ©nin.|Laboratoire de RÃ©fÃ©rence des MycobactÃ©ries	All	3 Years and older Â (Child, Adult, Older Adult)	Not Applicable	119	Other	Interventional	Allocation: Randomized|Intervention Model: Parallel Assignment|Masking: Single (Outcomes Assessor)|Primary Purpose: Treatment	BURULIVENI	2011-09-01	2016-12-01	2016-12-01	2011-09-13		2019-07-22	Buruli ulcer center Allada, Allada, Benin|Buruli ulcer center Lalo, Lalo, Benin		https://ClinicalTrials.gov/show/NCT01432925
Mycobacterium ulcerans	NCT01432925	Timing of Surgical Intervention in Buruli Ulcer Patients Treated With Antibiotics	Burulitime	Completed	No Results Available	Mycobacterium Ulcerans Disease|Buruli Ulcer	Procedure: surgical intervention on Buruli ulcer	Healing without surgical intervention	University Medical Center Groningen|PNLUB, Minist猫re de la sant茅, Cotonou, R茅publique du B茅nin.|Laboratoire de R茅f茅rence des Mycobact茅ries	All	3 Years and older 聽 (Child, Adult, Older Adult)	Not Applicable	119	Other	Interventional	Allocation: Randomized|Intervention Model: Parallel Assignment|Masking: Single (Outcomes Assessor)|Primary Purpose: Treatment	BURULIVENI	2011-09-01	2016-12-01	2016-12-01	2011-09-13		2019-07-22	Buruli ulcer center Allada, Allada, Benin|Buruli ulcer center Lalo, Lalo, Benin		https://ClinicalTrials.gov/show/NCT01432925
Dengue	NCT01099852	Cohort of Patients Infected by an Arbovirus	CARBO	Recruiting	No Results Available	Fever|Dengue|Chikungunya|Zika Virus	Other: biological sample collection|Other: Quality of life Questionnaire EuroQol®|Other: Health Assessment Questionnaire - MDHAQ and RAPID3|Other: Neuropathic Pain Questionnaire (DN4)	Occurrence, during follow-up (for 12 weeks following symptom onset), of shock, internal bleeding, failure of one or several organs or systems (brain, heart, lung, liver, kidney, clotting system), or death.|Specific complications: Onset of hemorrhagic fever (dengue) Onset of encephalitis or neurological disorders (West Nile virus, Japanese encephalitis, Zika virus) Onset of chronic form (Chikungun…	University Hospital Center of Martinique|Institut National de la Santé Et de la Recherche Médicale, France|Clinique Antilles-Guyane	All	Child, Adult, Older Adult		1377	Other	Observational	Observational Model: Cohort|Time Perspective: Prospective	09/B/08	2010-06-01	2021-07-01	2021-07-01	April 8, 2010		2021-02-02	Hôpital Saint André, Bordeaux, France|Hôpital La Pitié Salpêtrière, Paris, France|Hôpital Bichat-Claude Bernard, Paris, France|CH André Rosemond, Cayenne, French Guiana|CHU de Pointe à Pitre/Abymes, Pointe à Pitre, Guadeloupe|Centre Hospitalier Universitaire de Martinique, Fort-de-France, Martinique|CHU de la Réunion, Saint-Denis, Réunion|Centre Hospitalier Gabriel Martin, Saint-Paul, Réunion		https://ClinicalTrials.gov/show/NCT01099852
Severe dengue	NCT01099852	Cohort of Patients Infected by an Arbovirus	CARBO	Recruiting	No Results Available	Fever|Dengue|Chikungunya|Zika Virus	Other: biological sample collection|Other: Quality of life Questionnaire EuroQol庐|Other: Health Assessment Questionnaire - MDHAQ and RAPID3|Other: Neuropathic Pain Questionnaire (DN4)	Occurrence, during follow-up (for 12 weeks following symptom onset), of shock, internal bleeding, failure of one or several organs or systems (brain, heart, lung, liver, kidney, clotting system), or death.|Specific complications: Onset of hemorrhagic fever (dengue) Onset of encephalitis or neurological disorders (West Nile virus, Japanese encephalitis, Zika virus) Onset of chronic form (Chikungun…	University Hospital Center of Martinique|Institut National de la Sant茅 Et de la Recherche M茅dicale, France|Clinique Antilles-Guyane	All	Child, Adult, Older Adult		1377	Other	Observational	Observational Model: Cohort|Time Perspective: Prospective	09/B/08	2010-06-01	2021-07-01	2021-07-01	2010-04-08		2021-02-02	H么pital Saint Andr茅, Bordeaux, France|H么pital La Piti茅 Salp锚tri猫re, Paris, France|H么pital Bichat-Claude Bernard, Paris, France|CH Andr茅 Rosemond, Cayenne, French Guiana|CHU de Pointe 脿 Pitre/Abymes, Pointe 脿 Pitre, Guadeloupe|Centre Hospitalier Universitaire de Martinique, Fort-de-France, Martinique|CHU de la R茅union, Saint-Denis, R茅union|Centre Hospitalier Gabriel Martin, Saint-Paul, R茅union		https://ClinicalTrials.gov/show/NCT01099852
Dengue hemorrhagic fever	NCT01099852	Cohort of Patients Infected by an Arbovirus	CARBO	Recruiting	No Results Available	Fever|Dengue|Chikungunya|Zika Virus	Other: biological sample collection|Other: Quality of life Questionnaire EuroQol®|Other: Health Assessment Questionnaire - MDHAQ and RAPID3|Other: Neuropathic Pain Questionnaire (DN4)	Occurrence, during follow-up (for 12 weeks following symptom onset), of shock, internal bleeding, failure of one or several organs or systems (brain, heart, lung, liver, kidney, clotting system), or death.|Specific complications: Onset of hemorrhagic fever (dengue) Onset of encephalitis or neurological disorders (West Nile virus, Japanese encephalitis, Zika virus) Onset of chronic form (Chikungun…	University Hospital Center of Martinique|Institut National de la Santé Et de la Recherche Médicale, France|Clinique Antilles-Guyane	All	Child, Adult, Older Adult		1377	Other	Observational	Observational Model: Cohort|Time Perspective: Prospective	09/B/08	2010-06-01	2021-07-01	2021-07-01	April 8, 2010		2021-02-02	Hôpital Saint André, Bordeaux, France|Hôpital La Pitié Salpêtrière, Paris, France|Hôpital Bichat-Claude Bernard, Paris, France|CH André Rosemond, Cayenne, French Guiana|CHU de Pointe à Pitre/Abymes, Pointe à Pitre, Guadeloupe|Centre Hospitalier Universitaire de Martinique, Fort-de-France, Martinique|CHU de la Réunion, Saint-Denis, Réunion|Centre Hospitalier Gabriel Martin, Saint-Paul, Réunion		https://ClinicalTrials.gov/show/NCT01099852
Dengue shock syndrome	NCT01099852	Cohort of Patients Infected by an Arbovirus	CARBO	Recruiting	No Results Available	Fever|Dengue|Chikungunya|Zika Virus	Other: biological sample collection|Other: Quality of life Questionnaire EuroQol®|Other: Health Assessment Questionnaire - MDHAQ and RAPID3|Other: Neuropathic Pain Questionnaire (DN4)	Occurrence, during follow-up (for 12 weeks following symptom onset), of shock, internal bleeding, failure of one or several organs or systems (brain, heart, lung, liver, kidney, clotting system), or death.|Specific complications: Onset of hemorrhagic fever (dengue) Onset of encephalitis or neurological disorders (West Nile virus, Japanese encephalitis, Zika virus) Onset of chronic form (Chikungun…	University Hospital Center of Martinique|Institut National de la Santé Et de la Recherche Médicale, France|Clinique Antilles-Guyane	All	Child, Adult, Older Adult		1377	Other	Observational	Observational Model: Cohort|Time Perspective: Prospective	09/B/08	2010-06-01	2021-07-01	2021-07-01	April 8, 2010		2021-02-02	Hôpital Saint André, Bordeaux, France|Hôpital La Pitié Salpêtrière, Paris, France|Hôpital Bichat-Claude Bernard, Paris, France|CH André Rosemond, Cayenne, French Guiana|CHU de Pointe à Pitre/Abymes, Pointe à Pitre, Guadeloupe|Centre Hospitalier Universitaire de Martinique, Fort-de-France, Martinique|CHU de la Réunion, Saint-Denis, Réunion|Centre Hospitalier Gabriel Martin, Saint-Paul, Réunion		https://ClinicalTrials.gov/show/NCT01099852
chikungunya	NCT01099852	Cohort of Patients Infected by an Arbovirus	CARBO	Recruiting	No Results Available	Fever|Dengue|Chikungunya|Zika Virus	Other: biological sample collection|Other: Quality of life Questionnaire EuroQol®|Other: Health Assessment Questionnaire - MDHAQ and RAPID3|Other: Neuropathic Pain Questionnaire (DN4)	Occurrence, during follow-up (for 12 weeks following symptom onset), of shock, internal bleeding, failure of one or several organs or systems (brain, heart, lung, liver, kidney, clotting system), or death.|Specific complications: Onset of hemorrhagic fever (dengue) Onset of encephalitis or neurological disorders (West Nile virus, Japanese encephalitis, Zika virus) Onset of chronic form (Chikungun…	University Hospital Center of Martinique|Institut National de la Santé Et de la Recherche Médicale, France|Clinique Antilles-Guyane	All	Child, Adult, Older Adult		1377	Other	Observational	Observational Model: Cohort|Time Perspective: Prospective	09/B/08	2010-06-01	2021-07-01	2021-07-01	April 8, 2010		2021-02-02	Hôpital Saint André, Bordeaux, France|Hôpital La Pitié Salpêtrière, Paris, France|Hôpital Bichat-Claude Bernard, Paris, France|CH André Rosemond, Cayenne, French Guiana|CHU de Pointe à Pitre/Abymes, Pointe à Pitre, Guadeloupe|Centre Hospitalier Universitaire de Martinique, Fort-de-France, Martinique|CHU de la Réunion, Saint-Denis, Réunion|Centre Hospitalier Gabriel Martin, Saint-Paul, Réunion		https://ClinicalTrials.gov/show/NCT01099852
Chikungunya virus	NCT01099852	Cohort of Patients Infected by an Arbovirus	CARBO	Recruiting	No Results Available	Fever|Dengue|Chikungunya|Zika Virus	Other: biological sample collection|Other: Quality of life Questionnaire EuroQol®|Other: Health Assessment Questionnaire - MDHAQ and RAPID3|Other: Neuropathic Pain Questionnaire (DN4)	Occurrence, during follow-up (for 12 weeks following symptom onset), of shock, internal bleeding, failure of one or several organs or systems (brain, heart, lung, liver, kidney, clotting system), or death.|Specific complications: Onset of hemorrhagic fever (dengue) Onset of encephalitis or neurological disorders (West Nile virus, Japanese encephalitis, Zika virus) Onset of chronic form (Chikungun…	University Hospital Center of Martinique|Institut National de la Santé Et de la Recherche Médicale, France|Clinique Antilles-Guyane	All	Child, Adult, Older Adult		1377	Other	Observational	Observational Model: Cohort|Time Perspective: Prospective	09/B/08	2010-06-01	2021-07-01	2021-07-01	April 8, 2010		2021-02-02	Hôpital Saint André, Bordeaux, France|Hôpital La Pitié Salpêtrière, Paris, France|Hôpital Bichat-Claude Bernard, Paris, France|CH André Rosemond, Cayenne, French Guiana|CHU de Pointe à Pitre/Abymes, Pointe à Pitre, Guadeloupe|Centre Hospitalier Universitaire de Martinique, Fort-de-France, Martinique|CHU de la Réunion, Saint-Denis, Réunion|Centre Hospitalier Gabriel Martin, Saint-Paul, Réunion		https://ClinicalTrials.gov/show/NCT01099852
Sleeping sickness	NCT02782780	Cognitive Behavioral Therapy for Insomnia for Gulf War Illness	CBTi GWI	Completed	Has Results	Gulf War Illness|Insomnia	Behavioral: Cognitive Behavioral Therapy for Insomnia (CBTi)	Gulf War Illness Symptom Severity Index|Insomnia Severity Index (ISI)|Fatigue Severity Scale (FSS)|Brief Pain Inventory (BPI) - Pain Interference|Brief Pain Inventory (BPI) - Pain Severity|Multiple Abilities Self-Report Questionnaire (MASQ)|Hospital Anxiety and Depression Scale (HADS), Anxiety|Hospital Anxiety and Depression Scale (HADS), Depression|Pittsburgh Sleep Quality Index (PSQI)|Sleep Eff…	VA Office of Research and Development	All	Child, Adult, Older Adult	Not Applicable	165	U.S. Fed	Interventional	Allocation: Randomized|Intervention Model: Parallel Assignment|Masking: Single (Investigator)|Primary Purpose: Treatment	SPLD-12-15F|I21CX001428	2016-10-24	2020-01-31	2020-06-01	2016-05-25	2021-01-11	2021-02-02	San Francisco VA Medical Center, San Francisco, CA, San Francisco, California, United States	"Study Protocol, Statistical Analysis Plan, and Informed Consent Form", https://ClinicalTrials.gov/ProvidedDocs/80/NCT02782780/Prot_SAP_ICF_000.pdf	https://ClinicalTrials.gov/show/NCT02782780
Kala azar	NCT04888130	Investigation of an Outbreak Situation of Cutaneous Leishmaniasis Among Military Personnel in French Guiana (CEFELEISH)	CEFELEISH	Completed	No Results Available	Leishmaniasis, Cutaneous	Genetic: Phylogenetic Analysis|Other: Data collection	Severity of leishmaniasis	Centre Hospitalier de Cayenne|Centre Médical Inter-Armées (CMIA) de Cayenne, French Guiana|Centre Médical Inter-Armées (CMIA) de Kourou, French Guiana|Direction Interarmées du Service de Santé des Armées (DIASS) de Cayenne, French Guiana|Centre National de Référence des Leishmanioses, CHU de Montpellier, France	All	18 Years and older (Adult, Older Adult)		44	Other	Observational	Observational Model: Cohort|Time Perspective: Retrospective	CEFELEISH	2020-12-01	2021-03-01	2021-05-07	2021-05-17		2021-05-17	General Hospital of Cayenne, Cayenne, French Guiana		https://ClinicalTrials.gov/show/NCT04888130
Leishmaniases	NCT04888130	Investigation of an Outbreak Situation of Cutaneous Leishmaniasis Among Military Personnel in French Guiana (CEFELEISH)	CEFELEISH	Completed	No Results Available	Leishmaniasis, Cutaneous	Genetic: Phylogenetic Analysis|Other: Data collection	Severity of leishmaniasis	Centre Hospitalier de Cayenne|Centre Médical Inter-Armées (CMIA) de Cayenne, French Guiana|Centre Médical Inter-Armées (CMIA) de Kourou, French Guiana|Direction Interarmées du Service de Santé des Armées (DIASS) de Cayenne, French Guiana|Centre National de Référence des Leishmanioses, CHU de Montpellier, France	All	18 Years and older (Adult, Older Adult)		44	Other	Observational	Observational Model: Cohort|Time Perspective: Retrospective	CEFELEISH	2020-12-01	2021-03-01	2021-05-07	2021-05-17		2021-05-17	General Hospital of Cayenne, Cayenne, French Guiana		https://ClinicalTrials.gov/show/NCT04888130
Dengue	NCT01619969	Celgosivir as a Treatment Against Dengue	CELADEN	Completed	No Results Available	Dengue Fever	Drug: celgosivir|Drug: placebo	Virological Log Reduction (Virological Endpoint)|Fever Reduction (Clinical Endpoint)|Safety-Proportion of patients experiencing adverse events and serious adverse events|Quantitative NS1 and NS1 clearance|Hematology|Pharmacokinetics - Clearance of drug (L/hr)	Singapore General Hospital|Duke-NUS Graduate Medical School	All	21 Years to 60 Years (Adult)	Phase 1|Phase 2	50	Other	Interventional	Allocation: Randomized|Intervention Model: Parallel Assignment|Masking: Triple (Participant, Care Provider, Investigator)|Primary Purpose: Treatment	2012/025/E	2012-07-01	2013-03-01	2013-07-01	2012-06-15		2013-12-02	Singapore General Hospital, Singapore, Singapore		https://ClinicalTrials.gov/show/NCT01619969
Dengue hemorrhagic fever	NCT01619969	Celgosivir as a Treatment Against Dengue	CELADEN	Completed	No Results Available	Dengue Fever	Drug: celgosivir|Drug: placebo	Virological Log Reduction (Virological Endpoint)|Fever Reduction (Clinical Endpoint)|Safety-Proportion of patients experiencing adverse events and serious adverse events|Quantitative NS1 and NS1 clearance|Hematology|Pharmacokinetics - Clearance of drug (L/hr)	Singapore General Hospital|Duke-NUS Graduate Medical School	All	21 Years to 60 Years (Adult)	Phase 1|Phase 2	50	Other	Interventional	Allocation: Randomized|Intervention Model: Parallel Assignment|Masking: Triple (Participant, Care Provider, Investigator)|Primary Purpose: Treatment	2012/025/E	2012-07-01	2013-03-01	2013-07-01	2012-06-15		2013-12-02	Singapore General Hospital, Singapore, Singapore		https://ClinicalTrials.gov/show/NCT01619969
Dengue shock syndrome	NCT01619969	Celgosivir as a Treatment Against Dengue	CELADEN	Completed	No Results Available	Dengue Fever	Drug: celgosivir|Drug: placebo	Virological Log Reduction (Virological Endpoint)|Fever Reduction (Clinical Endpoint)|Safety-Proportion of patients experiencing adverse events and serious adverse events|Quantitative NS1 and NS1 clearance|Hematology|Pharmacokinetics - Clearance of drug (L/hr)	Singapore General Hospital|Duke-NUS Graduate Medical School	All	21 Years to 60 Years (Adult)	Phase 1|Phase 2	50	Other	Interventional	Allocation: Randomized|Intervention Model: Parallel Assignment|Masking: Triple (Participant, Care Provider, Investigator)|Primary Purpose: Treatment	2012/025/E	2012-07-01	2013-03-01	2013-07-01	2012-06-15		2013-12-02	Singapore General Hospital, Singapore, Singapore		https://ClinicalTrials.gov/show/NCT01619969
Dengue	NCT02016027	Pharmacological Effect of Carica Papaya Leaves Mother Tincture in Healthy Individuals Blood Parameter	CF2013	Unknown status	No Results Available	Dengue	Drug: Carica folia	Increase in platelet count|Increase in Red Blood Cell count	Fr Muller Homoeopathic Medical College	All	18 Years to 25 Years (Adult)	Phase 1	60	Other	Interventional	Allocation: N/A|Intervention Model: Single Group Assignment|Masking: None (Open Label)|Primary Purpose: Treatment	carica 2013|NCD	2013-09-01	2013-12-01	2013-12-01	2013-12-19		2013-12-19			https://ClinicalTrials.gov/show/NCT02016027
Chagas disease	NCT02295215	Exercise Training in Patients With Chagasic Heart Disease Without Ventricular Dysfunction	CH0660/10	Unknown status	No Results Available	Chagas Disease	Other: Exercise	Sympathetic nerve activityAutonomic control|Peak oxygen consumption|Skeletal muscle strength	University of Sao Paulo General Hospital	All	25 Years to 60 Years (Adult)	Not Applicable	24	Other	Interventional	Allocation: Randomized|Intervention Model: Parallel Assignment|Masking: None (Open Label)|Primary Purpose: Treatment		2013-06-01	2015-12-01	2015-12-01	2014-11-20		2014-11-20	Heart Institute - HC-FMUSP, Sao Paulo, SP, Brazil		https://ClinicalTrials.gov/show/NCT02295215
Trypanosomiasis	NCT02295215	Exercise Training in Patients With Chagasic Heart Disease Without Ventricular Dysfunction	CH0660/10	Unknown status	No Results Available	Chagas Disease	Other: Exercise	Sympathetic nerve activityAutonomic control|Peak oxygen consumption|Skeletal muscle strength	University of Sao Paulo General Hospital	All	25 Years to 60 Years (Adult)	Not Applicable	24	Other	Interventional	Allocation: Randomized|Intervention Model: Parallel Assignment|Masking: None (Open Label)|Primary Purpose: Treatment		2013-06-01	2015-12-01	2015-12-01	2014-11-20		2014-11-20	Heart Institute - HC-FMUSP, Sao Paulo, SP, Brazil		https://ClinicalTrials.gov/show/NCT02295215
Chagas disease	NCT01162967	Clinical Trial For The Treatment Of Chronic Chagas Disease With Posaconazole And Benznidazole	CHAGASAZOL	Completed	No Results Available	Chagas Disease	Drug: Benznidazole|Drug: Posaconazole	Parasitological cure measured by a real time PCR in blood sample|Parasitological cure measured by real time PCR in blood sample|Safety and tolerability of both drugs	Hospital Universitari Vall d'Hebron Research Institute|Hospital Vall d'Hebron|Tropical Medicine and International Health Unit Drassanes. Barcelona|International Health Unit Metropolitana Nord. Santa Coloma.	All	18 Years and older (Adult, Older Adult)	Phase 2	78	Other	Interventional	Allocation: Randomized|Intervention Model: Parallel Assignment|Masking: None (Open Label)|Primary Purpose: Treatment	CHAGASAZOL01	2010-09-01	2012-12-01	2013-03-01	2010-07-15		2013-09-10	International Health Unit Metropolitana Nord, Santa Coloma, Barcelona, Spain|Infectious Disease Department Vall d'Hebron Hospital, Barcelona, Spain|International Health Unit Drassanes, Barcelona, Spain		https://ClinicalTrials.gov/show/NCT01162967
Trypanosomiasis	NCT01162967	Clinical Trial For The Treatment Of Chronic Chagas Disease With Posaconazole And Benznidazole	CHAGASAZOL	Completed	No Results Available	Chagas Disease	Drug: Benznidazole|Drug: Posaconazole	Parasitological cure measured by a real time PCR in blood sample|Parasitological cure measured by real time PCR in blood sample|Safety and tolerability of both drugs	Hospital Universitari Vall d'Hebron Research Institute|Hospital Vall d'Hebron|Tropical Medicine and International Health Unit Drassanes. Barcelona|International Health Unit Metropolitana Nord. Santa Coloma.	All	18 Years and older (Adult, Older Adult)	Phase 2	78	Other	Interventional	Allocation: Randomized|Intervention Model: Parallel Assignment|Masking: None (Open Label)|Primary Purpose: Treatment	CHAGASAZOL01	2010-09-01	2012-12-01	2013-03-01	2010-07-15		2013-09-10	International Health Unit Metropolitana Nord, Santa Coloma, Barcelona, Spain|Infectious Disease Department Vall d'Hebron Hospital, Barcelona, Spain|International Health Unit Drassanes, Barcelona, Spain		https://ClinicalTrials.gov/show/NCT01162967
Chagas disease	NCT01566617	Impact of the Pharmaceutical Care on the Quality of Life in Patients With Chagas Heart Disease	ChagasCare	Unknown status	No Results Available	Chagas Heart Disease	Other: Standard care and Pharmaceutical care|Other: Standard care	Quality of life.|Incidence and types of drug-related problems|Physical functional capacity.	Evandro Chagas Institute of Clinical Research|Alejandro Marcel Hasslocher Moreno, MD MSc PhD student|Andrea Costa, MD PhD|Andrea Silvestre de Sousa, MD PhD|Luiz Henrique C. Sangenis, MD MSc PhD student|Marcelo Teixeira de Holanda, MD MSc PhD student|Mayara da Costa Chambela - MSc student|Pedro Emmanuel Alvarenga Americano do Brasil, MD PhD|Roberto Magalhães Saraiva, MD PhD|Sergio Salles Xavier, M…	All	18 Years to 76 Years (Adult, Older Adult)	Not Applicable	88	Other	Interventional	Allocation: Randomized|Intervention Model: Parallel Assignment|Masking: Double (Participant, Care Provider)	Chagas2303|0034.0.009.000-11	2012-10-01	2017-01-01	2017-03-01	2012-03-29		2016-01-21	Evandro Chagas Clinical Research Institute, Rio de Janeiro, Brazil		https://ClinicalTrials.gov/show/NCT01566617
Chagas disease	NCT01722942	Amiodarone Against ICD Therapy in Chagas Cardiomyopathy for Primary Prevention of Death	CHAGASICS	Recruiting	No Results Available	Chagas Cardiomyopathy|Non-sustained Ventricular Tachycardia|At Least 10 Points in Rassi Risk Score for Death	Procedure: ICD implantation|Drug: amiodarone hydrochloride	all cause mortality|Cardiac mortality|Sudden cardiac death|Worsening heart failure warranting hospitalization|Need for cardiac stimulation in the ICD arm|Need for pacemaker implantation in the amiodarone therapy arm	InCor Heart Institute|Ministry of Health, Brazil|Abbott Medical Devices	All	18 Years to 75 Years (Adult, Older Adult)	Not Applicable	1100	Other|Industry	Interventional	Allocation: Randomized|Intervention Model: Parallel Assignment|Masking: None (Open Label)|Primary Purpose: Treatment	CHAGASICS	2014-10-06	2022-07-31	2022-07-31	2012-11-07		2021-08-30	Hospital Ana Nery, Salvador, BA, Brazil|Hospital Universitário Walter Cantideo, Fortaleza, CE, Brazil|Instituto de Cardiologia do Distrito Federal, Brasilia, DF, Brazil|Anis Rassi Hospital, Goiania, GO, Brazil|Hospital das Clínicas de Goiania, Goiania, GO, Brazil|Santa Casa de Goiania, Goiania, GO, Brazil|Hospital Felício Rocho, Belo Horizonte, MG, Brazil|Hospital das Clínicas Samuel Libânio, Pou…		https://ClinicalTrials.gov/show/NCT01722942
Trypanosomiasis	NCT01722942	Amiodarone Against ICD Therapy in Chagas Cardiomyopathy for Primary Prevention of Death	CHAGASICS	Recruiting	No Results Available	Chagas Cardiomyopathy|Non-sustained Ventricular Tachycardia|At Least 10 Points in Rassi Risk Score for Death	Procedure: ICD implantation|Drug: amiodarone hydrochloride	all cause mortality|Cardiac mortality|Sudden cardiac death|Worsening heart failure warranting hospitalization|Need for cardiac stimulation in the ICD arm|Need for pacemaker implantation in the amiodarone therapy arm	InCor Heart Institute|Ministry of Health, Brazil|Abbott Medical Devices	All	18 Years to 75 Years (Adult, Older Adult)	Not Applicable	1100	Other|Industry	Interventional	Allocation: Randomized|Intervention Model: Parallel Assignment|Masking: None (Open Label)|Primary Purpose: Treatment	CHAGASICS	2014-10-06	2022-07-31	2022-07-31	2012-11-07		2021-08-30	Hospital Ana Nery, Salvador, BA, Brazil|Hospital Universitário Walter Cantideo, Fortaleza, CE, Brazil|Instituto de Cardiologia do Distrito Federal, Brasilia, DF, Brazil|Anis Rassi Hospital, Goiania, GO, Brazil|Hospital das Clínicas de Goiania, Goiania, GO, Brazil|Santa Casa de Goiania, Goiania, GO, Brazil|Hospital Felício Rocho, Belo Horizonte, MG, Brazil|Hospital das Clínicas Samuel Libânio, Pou…		https://ClinicalTrials.gov/show/NCT01722942
worm infection	NCT03995680	Efficacy and Safety of a New Chewable Versus the Swallowable Tablet of Mebendazole Against Hookworm	CHEW_MEB_PEMBA	Completed	Has Results	Hookworm Infections	Drug: Mebendazole	Geometric Mean Egg Reduction Rate (ERR) of the Two Formulations of Mebendazole Against Hookworm|Cure Rate (CR) of Mebendazole Against Hookworm|CR of Both Mebendazole Regimens Against Trichuris Trichiura|Geometric ERR of Both Mebendazole Formulations Against Trichuris Trichiura|CR of Both Mebendazole Formulations Against Ascaris Lumbricoides|Geometric ERR of Both Mebendazole Formulations Against A…	Swiss Tropical & Public Health Institute|Public Health Laboratory Ivo de Carneri	All	3 Years to 12 Years (Child)	Phase 2	397	Other	Interventional	Allocation: Randomized|Intervention Model: Parallel Assignment|Masking: None (Open Label)|Primary Purpose: Treatment	CHEW_MEB	2019-07-12	2019-10-09	2019-10-09	2019-06-24	2020-07-20	2020-07-20	Public Health Laboratory Ivo de Carneri, Chake Chake, Tanzania	"Study Protocol and Statistical Analysis Plan", https://ClinicalTrials.gov/ProvidedDocs/80/NCT03995680/Prot_SAP_000.pdf|"Informed Consent Form", https://ClinicalTrials.gov/ProvidedDocs/80/NCT03995680/ICF_001.pdf	https://ClinicalTrials.gov/show/NCT03995680
Hookworm	NCT03995680	Efficacy and Safety of a New Chewable Versus the Swallowable Tablet of Mebendazole Against Hookworm	CHEW_MEB_PEMBA	Completed	Has Results	Hookworm Infections	Drug: Mebendazole	Geometric Mean Egg Reduction Rate (ERR) of the Two Formulations of Mebendazole Against Hookworm|Cure Rate (CR) of Mebendazole Against Hookworm|CR of Both Mebendazole Regimens Against Trichuris Trichiura|Geometric ERR of Both Mebendazole Formulations Against Trichuris Trichiura|CR of Both Mebendazole Formulations Against Ascaris Lumbricoides|Geometric ERR of Both Mebendazole Formulations Against A…	Swiss Tropical & Public Health Institute|Public Health Laboratory Ivo de Carneri	All	3 Years to 12 Years 聽 (Child)	Phase 2	397	Other	Interventional	Allocation: Randomized|Intervention Model: Parallel Assignment|Masking: None (Open Label)|Primary Purpose: Treatment	CHEW_MEB	2019-07-12	2019-10-09	2019-10-09	2019-06-24	2020-07-20	2020-07-20	Public Health Laboratory Ivo de Carneri, Chake Chake, Tanzania	"Study Protocol and Statistical Analysis Plan", https://ClinicalTrials.gov/ProvidedDocs/80/NCT03995680/Prot_SAP_000.pdf|"Informed Consent Form", https://ClinicalTrials.gov/ProvidedDocs/80/NCT03995680/ICF_001.pdf	https://ClinicalTrials.gov/show/NCT03995680
nematodiasis	NCT03995680	Efficacy and Safety of a New Chewable Versus the Swallowable Tablet of Mebendazole Against Hookworm	CHEW_MEB_PEMBA	Completed	Has Results	Hookworm Infections	Drug: Mebendazole	Geometric Mean Egg Reduction Rate (ERR) of the Two Formulations of Mebendazole Against Hookworm|Cure Rate (CR) of Mebendazole Against Hookworm|CR of Both Mebendazole Regimens Against Trichuris Trichiura|Geometric ERR of Both Mebendazole Formulations Against Trichuris Trichiura|CR of Both Mebendazole Formulations Against Ascaris Lumbricoides|Geometric ERR of Both Mebendazole Formulations Against A…	Swiss Tropical & Public Health Institute|Public Health Laboratory Ivo de Carneri	All	3 Years to 12 Years (Child)	Phase 2	397	Other	Interventional	Allocation: Randomized|Intervention Model: Parallel Assignment|Masking: None (Open Label)|Primary Purpose: Treatment	CHEW_MEB	2019-07-12	2019-10-09	2019-10-09	2019-06-24	2020-07-20	2020-07-20	Public Health Laboratory Ivo de Carneri, Chake Chake, Tanzania	"Study Protocol and Statistical Analysis Plan", https://ClinicalTrials.gov/ProvidedDocs/80/NCT03995680/Prot_SAP_000.pdf|"Informed Consent Form", https://ClinicalTrials.gov/ProvidedDocs/80/NCT03995680/ICF_001.pdf	https://ClinicalTrials.gov/show/NCT03995680
worm infection	NCT03126552	Establishing a Controlled Human Hookworm Infection Model at Leiden University Medical Center	CHHIL	Completed	No Results Available	Necator Americanus Infection	Biological: Necator americanus L3 larvae	Detection of hookworm eggs by faeces microscopy (Kato-Katz) at any week between week 9 to 12 post-infection.|Number of adverse events following single exposure to hookworm larvae|Humoral (antibody) and cellular immunological changes after controlled human hookworm infection|Time to positive faeces test for hookworm as defined by Kato-Katz and qPCR	Leiden University Medical Center	All	18 Years to 45 Years (Adult)	Not Applicable	4	Other	Interventional	Allocation: N/A|Intervention Model: Single Group Assignment|Masking: None (Open Label)|Primary Purpose: Other	CHHIL	April 1, 2017	2017-08-15	2021-11-22	April 24, 2017		2021-12-21	Leiden University Medical Center, Leiden, Netherlands		https://ClinicalTrials.gov/show/NCT03126552
Hookworm	NCT03126552	Establishing a Controlled Human Hookworm Infection Model at Leiden University Medical Center	CHHIL	Completed	No Results Available	Necator Americanus Infection	Biological: Necator americanus L3 larvae	Detection of hookworm eggs by faeces microscopy (Kato-Katz) at any week between week 9 to 12 post-infection.|Number of adverse events following single exposure to hookworm larvae|Humoral (antibody) and cellular immunological changes after controlled human hookworm infection|Time to positive faeces test for hookworm as defined by Kato-Katz and qPCR	Leiden University Medical Center	All	18 Years to 45 Years 聽 (Adult)	Not Applicable	4	Other	Interventional	Allocation: N/A|Intervention Model: Single Group Assignment|Masking: None (Open Label)|Primary Purpose: Other	CHHIL	April 1, 2017	2017-08-15	2021-11-22	April 24, 2017		2021-12-21	Leiden University Medical Center, Leiden, Netherlands		https://ClinicalTrials.gov/show/NCT03126552
nematodiasis	NCT03126552	Establishing a Controlled Human Hookworm Infection Model at Leiden University Medical Center	CHHIL	Completed	No Results Available	Necator Americanus Infection	Biological: Necator americanus L3 larvae	Detection of hookworm eggs by faeces microscopy (Kato-Katz) at any week between week 9 to 12 post-infection.|Number of adverse events following single exposure to hookworm larvae|Humoral (antibody) and cellular immunological changes after controlled human hookworm infection|Time to positive faeces test for hookworm as defined by Kato-Katz and qPCR	Leiden University Medical Center	All	18 Years to 45 Years (Adult)	Not Applicable	4	Other	Interventional	Allocation: N/A|Intervention Model: Single Group Assignment|Masking: None (Open Label)|Primary Purpose: Other	CHHIL	April 1, 2017	2017-08-15	2021-11-22	April 24, 2017		2021-12-21	Leiden University Medical Center, Leiden, Netherlands		https://ClinicalTrials.gov/show/NCT03126552
Chagas disease	NCT02369978	CHICAMOCHA 3 - Equivalence of Usual Interventions for Trypanosomiasis (EQUITY)	CHICAMOCHA-3	Unknown status	No Results Available	Chagas Disease	Drug: Nifurtimox|Drug: Benznidazole|Drug: Placebo	Quantitative Polymerase Chain Reaction (qPCR) for Trypanosoma cruzi|T. cruzi positive serology status|Mean change in T. cruzi antibody titers	Universidad Autónoma de Bucaramanga|Fundación Cardioinfantil Instituto de Cardiología|Instituto Nacional de Salud, Colombia|Instituto Nacional de Parasitologia Dr. Mario Fatala Chaben	All	20 Years to 55 Years (Adult)	Phase 2|Phase 3	500	Other	Interventional	Allocation: Randomized|Intervention Model: Parallel Assignment|Masking: Quadruple (Participant, Care Provider, Investigator, Outcomes Assessor)|Primary Purpose: Treatment	124156935014	2015-08-01	2018-08-01	2019-02-01	2015-02-24		2017-07-21	Fundación Oftalmológica de Santander - Clínica Ardila Lulle (FOSCAL), Bucaramanga, Santander, Colombia		https://ClinicalTrials.gov/show/NCT02369978
Trypanocidal	NCT02369978	CHICAMOCHA 3 - Equivalence of Usual Interventions for Trypanosomiasis (EQUITY)	CHICAMOCHA-3	Unknown status	No Results Available	Chagas Disease	Drug: Nifurtimox|Drug: Benznidazole|Drug: Placebo	Quantitative Polymerase Chain Reaction (qPCR) for Trypanosoma cruzi|T. cruzi positive serology status|Mean change in T. cruzi antibody titers	Universidad Autónoma de Bucaramanga|Fundación Cardioinfantil Instituto de Cardiología|Instituto Nacional de Salud, Colombia|Instituto Nacional de Parasitologia Dr. Mario Fatala Chaben	All	20 Years to 55 Years (Adult)	Phase 2|Phase 3	500	Other	Interventional	Allocation: Randomized|Intervention Model: Parallel Assignment|Masking: Quadruple (Participant, Care Provider, Investigator, Outcomes Assessor)|Primary Purpose: Treatment	124156935014	2015-08-01	2018-08-01	2019-02-01	2015-02-24		2017-07-21	Fundación Oftalmológica de Santander - Clínica Ardila Lulle (FOSCAL), Bucaramanga, Santander, Colombia		https://ClinicalTrials.gov/show/NCT02369978
Trypanosomiasis	NCT02369978	CHICAMOCHA 3 - Equivalence of Usual Interventions for Trypanosomiasis (EQUITY)	CHICAMOCHA-3	Unknown status	No Results Available	Chagas Disease	Drug: Nifurtimox|Drug: Benznidazole|Drug: Placebo	Quantitative Polymerase Chain Reaction (qPCR) for Trypanosoma cruzi|T. cruzi positive serology status|Mean change in T. cruzi antibody titers	Universidad Autónoma de Bucaramanga|Fundación Cardioinfantil Instituto de Cardiología|Instituto Nacional de Salud, Colombia|Instituto Nacional de Parasitologia Dr. Mario Fatala Chaben	All	20 Years to 55 Years (Adult)	Phase 2|Phase 3	500	Other	Interventional	Allocation: Randomized|Intervention Model: Parallel Assignment|Masking: Quadruple (Participant, Care Provider, Investigator, Outcomes Assessor)|Primary Purpose: Treatment	124156935014	2015-08-01	2018-08-01	2019-02-01	2015-02-24		2017-07-21	Fundación Oftalmológica de Santander - Clínica Ardila Lulle (FOSCAL), Bucaramanga, Santander, Colombia		https://ClinicalTrials.gov/show/NCT02369978
chikungunya	NCT02714985	RT-PCR on Urine Samples: Added Value for the Diagnosis of Chikungunya Virus Infection	CHIK_urine	Withdrawn	No Results Available	Chikungunya Fever		detection rate of chikungunya virus by RT-PCR in urine samples	Institute of Tropical Medicine, Belgium	All	18 Years and older (Adult, Older Adult)		0	Other	Observational	Observational Model: Cohort|Time Perspective: Prospective	B300201525794	2016-03-01	2018-12-01	2018-12-01	2016-03-22		2021-03-03	Horacio Oduber Hospitaal, Oranjestad, Aruba|ITM, Antwerp, Belgium		https://ClinicalTrials.gov/show/NCT02714985
Chikungunya virus	NCT02714985	RT-PCR on Urine Samples: Added Value for the Diagnosis of Chikungunya Virus Infection	CHIK_urine	Withdrawn	No Results Available	Chikungunya Fever		detection rate of chikungunya virus by RT-PCR in urine samples	Institute of Tropical Medicine, Belgium	All	18 Years and older (Adult, Older Adult)		0	Other	Observational	Observational Model: Cohort|Time Perspective: Prospective	B300201525794	2016-03-01	2018-12-01	2018-12-01	2016-03-22		2021-03-03	Horacio Oduber Hospitaal, Oranjestad, Aruba|ITM, Antwerp, Belgium		https://ClinicalTrials.gov/show/NCT02714985
chikungunya	NCT04909411	Consequences of a Maternal-fetal Chikungunya Virus Infection	CHIK13+	Recruiting	No Results Available	Chikungunya Virus Infection	Other: OPHTHALMOLOGICAL ASSESSMENT|Other: NEUROPSYCHOLOGICAL ASSESSMENT	Total intelligence quotient	Centre Hospitalier Universitaire de la Réunion	All	10 Years to 16 Years (Child)	Not Applicable	42	Other	Interventional	Allocation: Non-Randomized|Intervention Model: Parallel Assignment|Masking: None (Open Label)|Primary Purpose: Diagnostic	2018/CHU/07	2020-01-13	2021-06-12	2022-01-12	2021-06-01		2021-06-04	CHU de La Réunion, Saint-Pierre, Réunion		https://ClinicalTrials.gov/show/NCT04909411
Chikungunya virus	NCT04909411	Consequences of a Maternal-fetal Chikungunya Virus Infection	CHIK13+	Recruiting	No Results Available	Chikungunya Virus Infection	Other: OPHTHALMOLOGICAL ASSESSMENT|Other: NEUROPSYCHOLOGICAL ASSESSMENT	Total intelligence quotient	Centre Hospitalier Universitaire de la Réunion	All	10 Years to 16 Years (Child)	Not Applicable	42	Other	Interventional	Allocation: Non-Randomized|Intervention Model: Parallel Assignment|Masking: None (Open Label)|Primary Purpose: Diagnostic	2018/CHU/07	2020-01-13	2021-06-12	2022-01-12	2021-06-01		2021-06-04	CHU de La Réunion, Saint-Pierre, Réunion		https://ClinicalTrials.gov/show/NCT04909411
chikungunya	NCT03690648	Genetic Factors and Immunological Determinism of Persistent Consequences of Chikungunya	CHIKGENE	Unknown status	No Results Available	Chikungunya Fever	Other: Quality of life survey|Genetic: Saliva collection|Genetic: Blood collection	identify by a genome-wide association study the genetic factors associated with the evolutionary profile of Chikungunya	Centre Hospitalier Universitaire de la Réunion|Conservatoire national des Arts et Métiers	All	18 Years to 75 Years (Adult, Older Adult)		600	Other	Observational	Observational Model: Case-Control|Time Perspective: Prospective	2016/CHU/12	2018-08-01	2019-07-31	2019-12-31	2018-10-01		2018-10-01	CHU de La Réunion, Saint-Pierre, Réunion		https://ClinicalTrials.gov/show/NCT03690648
chikungunya	NCT02230163	Clinical Evaluation of Anti-CHIKV Hyperimmune Intravenous Immunoglobulins	CHIKIVIG-01	Unknown status	No Results Available	Chikungunya Virus Infection	Biological: anti-CHIKV hyperimmune immunoglobulins	Safety|Efficacy	Centre Hospitalier Universitaire de Pointe-a-Pitre	All	up to 72 Hours (Child)	Phase 1|Phase 2	40	Other	Interventional	Allocation: N/A|Intervention Model: Single Group Assignment|Masking: None (Open Label)|Primary Purpose: Treatment	RBM-PAP-2014/39|2014-001853-18	2014-09-01	2015-10-01	April 2016	2014-09-03		2014-11-02	Centre Hospitalier de la Basse-Terre, Basse-Terre, Guadeloupe, France|Centre Hospitalier de Cayenne "Andrée ROSEMON", Cayenne, Guyane, France|CHU de Martinique, Fort-de-France, Martinique, France		https://ClinicalTrials.gov/show/NCT02230163
Chikungunya virus	NCT02230163	Clinical Evaluation of Anti-CHIKV Hyperimmune Intravenous Immunoglobulins	CHIKIVIG-01	Unknown status	No Results Available	Chikungunya Virus Infection	Biological: anti-CHIKV hyperimmune immunoglobulins	Safety|Efficacy	Centre Hospitalier Universitaire de Pointe-a-Pitre	All	up to 72 Hours (Child)	Phase 1|Phase 2	40	Other	Interventional	Allocation: N/A|Intervention Model: Single Group Assignment|Masking: None (Open Label)|Primary Purpose: Treatment	RBM-PAP-2014/39|2014-001853-18	2014-09-01	2015-10-01	April 2016	2014-09-03		2014-11-02	Centre Hospitalier de la Basse-Terre, Basse-Terre, Guadeloupe, France|Centre Hospitalier de Cayenne "Andrée ROSEMON", Cayenne, Guyane, France|CHU de Martinique, Fort-de-France, Martinique, France		https://ClinicalTrials.gov/show/NCT02230163
chikungunya	NCT04838574	Post-Chikungunya Rheumatism - Rheumatology Follow-up of Patients After 15 Years	ChikRhuma15	Not yet recruiting	No Results Available	Chikungunya	Other: 15 years Follow-up group	Describe the phenotype of chronic post-Chikungunya rheumatological pictures persisting 15 years after the initial infection|To describe the phenotype of post-Chikungunya chronic rheumatological pictures that have resolved 15 years after the initial infection.|To specify the time of onset in relation to the initial infection of rheumatological pictures initially attributed to Chikungunya.|Timing o…	Centre Hospitalier Universitaire de la Réunion	All	18 Years and older (Adult, Older Adult)		220	Other	Observational	Observational Model: Cohort|Time Perspective: Prospective	2021/CHU/03	2021-06-01	2024-06-01	2024-06-01	April 9, 2021		April 9, 2021	GH Est Réunion, Saint-Benoît, Réunion|CHU La Réunion, Saint-Denis, Réunion|CH Ouest Réunion, Saint-Paul, Réunion		https://ClinicalTrials.gov/show/NCT04838574
chikungunya	NCT05065983	A Study to Assess the Safety and Immunogenicity of PXVX0317 Chikungunya Virus-Like Particle Vaccine	CHIKV VLP	Active, not recruiting	No Results Available	Chikungunya Virus	Biological: CHIKV VLP, adjuvanted	CHIKV SNA (Serum Neutralizing Antibody) seroresponse rate at Day 22|CHIKV SNA GMT (Geometric Mean Titer) at Day 22|CHIKV SNA seroresponse rates at Days 8, 15, and 57|CHIKV SNA GMTs at Days 8, 15, and 57|CHIKV ELISA (Enzyme-Linked Immunosorbent Assay) IgG GMTs at Days 8, 15, 22, and 57|CHIKV ELISA IgM GMTs at Days 8, 15, 22, and 57|Geometric mean fold increase (GMFI) in CHIK SNA titers at Days 8, …	Emergent BioSolutions	All	18 Years to 45 Years (Adult)	Phase 2	25	Industry	Interventional	Allocation: N/A|Intervention Model: Single Group Assignment|Masking: None (Open Label)|Primary Purpose: Prevention	EBSI-CV-317-010	2021-10-11	2022-06-01	2022-06-01	2021-10-04		2022-01-26	Johnson County ClinTrials, Lenexa, Kansas, United States		https://ClinicalTrials.gov/show/NCT05065983
chikv	NCT05065983	A Study to Assess the Safety and Immunogenicity of PXVX0317 Chikungunya Virus-Like Particle Vaccine	CHIKV VLP	Active, not recruiting	No Results Available	Chikungunya Virus	Biological: CHIKV VLP, adjuvanted	CHIKV SNA (Serum Neutralizing Antibody) seroresponse rate at Day 22|CHIKV SNA GMT (Geometric Mean Titer) at Day 22|CHIKV SNA seroresponse rates at Days 8, 15, and 57|CHIKV SNA GMTs at Days 8, 15, and 57|CHIKV ELISA (Enzyme-Linked Immunosorbent Assay) IgG GMTs at Days 8, 15, 22, and 57|CHIKV ELISA IgM GMTs at Days 8, 15, 22, and 57|Geometric mean fold increase (GMFI) in CHIK SNA titers at Days 8, …	Emergent BioSolutions	All	18 Years to 45 Years (Adult)	Phase 2	25	Industry	Interventional	Allocation: N/A|Intervention Model: Single Group Assignment|Masking: None (Open Label)|Primary Purpose: Prevention	EBSI-CV-317-010	2021-10-11	2022-06-01	2022-06-01	2021-10-04		2022-01-26	Johnson County ClinTrials, Lenexa, Kansas, United States		https://ClinicalTrials.gov/show/NCT05065983
Chikungunya virus	NCT05065983	A Study to Assess the Safety and Immunogenicity of PXVX0317 Chikungunya Virus-Like Particle Vaccine	CHIKV VLP	Active, not recruiting	No Results Available	Chikungunya Virus	Biological: CHIKV VLP, adjuvanted	CHIKV SNA (Serum Neutralizing Antibody) seroresponse rate at Day 22|CHIKV SNA GMT (Geometric Mean Titer) at Day 22|CHIKV SNA seroresponse rates at Days 8, 15, and 57|CHIKV SNA GMTs at Days 8, 15, and 57|CHIKV ELISA (Enzyme-Linked Immunosorbent Assay) IgG GMTs at Days 8, 15, 22, and 57|CHIKV ELISA IgM GMTs at Days 8, 15, 22, and 57|Geometric mean fold increase (GMFI) in CHIK SNA titers at Days 8, …	Emergent BioSolutions	All	18 Years to 45 Years (Adult)	Phase 2	25	Industry	Interventional	Allocation: N/A|Intervention Model: Single Group Assignment|Masking: None (Open Label)|Primary Purpose: Prevention	EBSI-CV-317-010	2021-10-11	2022-06-01	2022-06-01	2021-10-04		2022-01-26	Johnson County ClinTrials, Lenexa, Kansas, United States		https://ClinicalTrials.gov/show/NCT05065983
chikungunya	NCT02553369	Seroprevalence of Chikungunya at the End of the First Chikungunya Outbreak in the French Antilles Within a Sample of Patients Treated for a HIV Infection	ChikVIH	Completed	No Results Available	HIV Infections|Chikungunya Virus Infection	Other: Biological sample collection	Presence or not of chikungunya virus-specific immunoglobulin G antibodies (Elisa test)|Change From Baseline in Pain	University Hospital Center of Martinique	All	18 Years and older (Adult, Older Adult)		388	Other	Observational	Observational Model: Cohort|Time Perspective: Prospective	14/B/18|2014-A01504-43|2014/82	2015-02-01	2015-10-01	April 2016	2015-09-17		2016-07-26	CHU de Guadeloupe, Pointe-à-Pitre, Guadeloupe, France|Centre Hospitalier Universitaire de Fort-de-France, Fort-de-France, Martinique, France		https://ClinicalTrials.gov/show/NCT02553369
Chikungunya virus	NCT02553369	Seroprevalence of Chikungunya at the End of the First Chikungunya Outbreak in the French Antilles Within a Sample of Patients Treated for a HIV Infection	ChikVIH	Completed	No Results Available	HIV Infections|Chikungunya Virus Infection	Other: Biological sample collection	Presence or not of chikungunya virus-specific immunoglobulin G antibodies (Elisa test)|Change From Baseline in Pain	University Hospital Center of Martinique	All	18 Years and older (Adult, Older Adult)		388	Other	Observational	Observational Model: Cohort|Time Perspective: Prospective	14/B/18|2014-A01504-43|2014/82	2015-02-01	2015-10-01	April 2016	2015-09-17		2016-07-26	CHU de Guadeloupe, Pointe-à-Pitre, Guadeloupe, France|Centre Hospitalier Universitaire de Fort-de-France, Fort-de-France, Martinique, France		https://ClinicalTrials.gov/show/NCT02553369
Chlamydia trachomatis	NCT03532464	Azithromycin Compared With Doxycycline for Treating Anorectal Chlamydia Trachomatis Infection Concomitant to a Vaginal Infection	CHLAZIDOXY	Unknown status	No Results Available	Chlamydia Trachomatis Infection|Vaginal Infection|Anal Infection	Drug: azithromycin|Drug: doxycycline	Nucleic Acid Amplification Assay result|the number of women with an anorectal C. trachomatis infection concomitant to a vaginal infection|C. trachomatis genotype	University Hospital, Bordeaux|USC EA 3671 Infections humaines à mycoplasmes et à chlamydiae	Female	18 Years and older (Adult, Older Adult)	Phase 4	460	Other	Interventional	Allocation: Randomized|Intervention Model: Parallel Assignment|Masking: None (Open Label)|Primary Purpose: Treatment	CHUBX 2016/26	2018-07-01	2019-12-01	2019-12-01	2018-05-22		2018-06-04	CeGIDD - Marseille, Marseille, Marignane, France|CeGGID - Bordeaux, Bordeaux, France|CHU de Bordeaux, Bordeaux, France|CHU de Nantes, Nantes, France|Hôpital Hôtel Dieu, Paris, France|Hôpital de Roubaix, Roubaix, France|CHRU Tours, Tours, France		https://ClinicalTrials.gov/show/NCT03532464
Trachoma	NCT03926728	Safety and Immunogenicity of a Chlamydia Vaccine CTH522	CHLM-02	Recruiting	No Results Available	Trachoma	Biological: CTH522-CAF01 IM|Biological: CTH522-CAF09b IM|Biological: CTH522 ID|Biological: CTH522 TO|Biological: Placebo (Saline)	Local injection reactions|Local ocular reactions|Systemic reactions|Secondary - immunogenicity	Statens Serum Institut|Imperial College London	All	18 Years to 45 Years 聽 (Adult)	Phase 1	66	Other	Interventional	Allocation: Randomized|Intervention Model: Parallel Assignment|Masking: Quadruple (Participant, Care Provider, Investigator, Outcomes Assessor)|Primary Purpose: Prevention	CHLM-02	2020-02-17	2022-01-01	2022-03-01	2019-04-24		2021-08-20	NIHR Imperial Center for Translational and Experimental Medicine, London, United Kingdom		https://ClinicalTrials.gov/show/NCT03926728
Egyptian ophthalmia	NCT03926728	Safety and Immunogenicity of a Chlamydia Vaccine CTH522	CHLM-02	Recruiting	No Results Available	Trachoma	Biological: CTH522-CAF01 IM|Biological: CTH522-CAF09b IM|Biological: CTH522 ID|Biological: CTH522 TO|Biological: Placebo (Saline)	Local injection reactions|Local ocular reactions|Systemic reactions|Secondary - immunogenicity	Statens Serum Institut|Imperial College London	All	18 Years to 45 Years 聽 (Adult)	Phase 1	66	Other	Interventional	Allocation: Randomized|Intervention Model: Parallel Assignment|Masking: Quadruple (Participant, Care Provider, Investigator, Outcomes Assessor)|Primary Purpose: Prevention	CHLM-02	2020-02-17	2022-01-01	2022-03-01	2019-04-24		2021-08-20	NIHR Imperial Center for Translational and Experimental Medicine, London, United Kingdom		https://ClinicalTrials.gov/show/NCT03926728
Chlamydia trachomatis	NCT03926728	Safety and Immunogenicity of a Chlamydia Vaccine CTH522	CHLM-02	Recruiting	No Results Available	Trachoma	Biological: CTH522-CAF01 IM|Biological: CTH522-CAF09b IM|Biological: CTH522 ID|Biological: CTH522 TO|Biological: Placebo (Saline)	Local injection reactions|Local ocular reactions|Systemic reactions|Secondary - immunogenicity	Statens Serum Institut|Imperial College London	All	18 Years to 45 Years (Adult)	Phase 1	66	Other	Interventional	Allocation: Randomized|Intervention Model: Parallel Assignment|Masking: Quadruple (Participant, Care Provider, Investigator, Outcomes Assessor)|Primary Purpose: Prevention	CHLM-02	2020-02-17	2022-01-01	2022-03-01	April 24, 2019		2021-09-05	NIHR Imperial Center for Translational and Experimental Medicine, London, United Kingdom		https://ClinicalTrials.gov/show/NCT03926728
neurotoxic	NCT04167319	A Feasibility Study Investigating Chemotherapy-induced Neuropathy Using Multi-frequency Tactilometry and Patient-reported Outcomes (PRO)	CINCAN-1	Active, not recruiting	No Results Available	Chemotherapy-induced Peripheral Neuropathy	Other: QST and PRO measurements during treatment	Difference in VPT from baseline to 6 mo.|Difference in VPT from Baseline to 4 mo.|Difference in PRO from baseline and during 1. course chemotherapy.|Difference in VPT from baseline and during 1. course chemotherapy|Difference in PRO from baseline to after chemotherapy course no. 3|Difference in PRO from baseline to after chemotherapy course no. 2|Difference in VPT from baseline to af chemotherapy…	Zealand University Hospital|Odense University Hospital	All	18 Years and older 聽 (Adult, Older Adult)		32	Other	Observational	Observational Model: Cohort|Time Perspective: Prospective	REG-088-2019	2019-11-20	2021-06-30	2021-09-30	2019-11-18		2020-09-02	Department of Clinical Oncology and Palliative Care, Roskilde, Denmark		https://ClinicalTrials.gov/show/NCT04167319
neurotoxic	NCT04582591	Cannabidiol for Prevention of Chemotherapy-induced Peripheral Neuropathy	CINCAN-2	Recruiting	No Results Available	Chemotherapy-induced Peripheral Neuropathy	Drug: Cannabidiol 100 MG/ML	Difference in Acute Neuropathic Symptoms from baseline and during 1. course chemotherapy.|Difference in Vibrograms from baseline and during 1. course chemotherapy.|Difference in baseline vibrograms of patients treated with CBD compared to vibrograms at follow-up 3 mo. after the end of the 6th course of chemotherapy or the last course of chemotherapy (if before course no. 6).|Difference in baselin…	Zealand University Hospital|University of Copenhagen	All	18 Years and older 聽 (Adult, Older Adult)	Phase 2	40	Other	Interventional	Allocation: N/A|Intervention Model: Single Group Assignment|Masking: None (Open Label)|Primary Purpose: Prevention	REG-114-2020	2021-03-03	2021-12-30	2023-08-30	2020-10-09		2021-07-13	Department of Clinical Oncology and Palliative Care, Roskilde, Denmark		https://ClinicalTrials.gov/show/NCT04582591
Chagas disease	NCT01755403	Population Pharmacokinetics in Benznidazole-treated Adults With Chronic With Chagas Disease	CINEBENZ	Completed	No Results Available	Chagas Disease	Drug: Benznidazole	Population pharmacokinetic parameters of Benznidazole|Adverse reactions	Barcelona Centre for International Health Research	All	18 Years to 60 Years (Adult)	Phase 4	52	Other	Interventional	Allocation: N/A|Intervention Model: Single Group Assignment|Masking: None (Open Label)|Primary Purpose: Treatment	CINEBENZ	2012-12-01	2013-11-01	2013-11-01	2012-12-24		2015-05-27	International Health Department, Hospital Clinic, Barcelona, Barcelona, Cataluña, Spain		https://ClinicalTrials.gov/show/NCT01755403
Trypanosomiasis	NCT01755403	Population Pharmacokinetics in Benznidazole-treated Adults With Chronic With Chagas Disease	CINEBENZ	Completed	No Results Available	Chagas Disease	Drug: Benznidazole	Population pharmacokinetic parameters of Benznidazole|Adverse reactions	Barcelona Centre for International Health Research	All	18 Years to 60 Years (Adult)	Phase 4	52	Other	Interventional	Allocation: N/A|Intervention Model: Single Group Assignment|Masking: None (Open Label)|Primary Purpose: Treatment	CINEBENZ	2012-12-01	2013-11-01	2013-11-01	2012-12-24		2015-05-27	International Health Department, Hospital Clinic, Barcelona, Barcelona, Cataluña, Spain		https://ClinicalTrials.gov/show/NCT01755403
Kala azar	NCT01769612	Evaluation of a Rapid Diagnostic Device, CL Detect, for the Diagnosis of Cutaneous Leishmaniasis in Tunisia	CL Detect™	Completed	Has Results	Skin Diseases, Parasitic	Other: No Intervention	Positive Result Comparison: CL Detect Rapid Test With Microscopy and Culture Results	U.S. Army Medical Research and Development Command|InBios International, Inc.|Institut Pasteur of Tunis, Tunisia	All	18 Years and older (Adult, Older Adult)		168	U.S. Fed|Industry|Other	Observational	Observational Model: Cohort|Time Perspective: Prospective	S-12-14|A-15174.2b|K141341	2013-01-01	2013-08-01	April 2014	2013-01-16	2017-06-20	2017-06-20	Primary Health Clinic, Gafsa, Tunisia|Primary Health Clinics, Sidi Bouzid, Tunisia		https://ClinicalTrials.gov/show/NCT01769612
Leishmania	NCT01769612	Evaluation of a Rapid Diagnostic Device, CL Detect, for the Diagnosis of Cutaneous Leishmaniasis in Tunisia	CL Detect™	Completed	Has Results	Skin Diseases, Parasitic	Other: No Intervention	Positive Result Comparison: CL Detect Rapid Test With Microscopy and Culture Results	U.S. Army Medical Research and Development Command|InBios International, Inc.|Institut Pasteur of Tunis, Tunisia	All	18 Years and older (Adult, Older Adult)		168	U.S. Fed|Industry|Other	Observational	Observational Model: Cohort|Time Perspective: Prospective	S-12-14|A-15174.2b|K141341	2013-01-01	2013-08-01	April 2014	2013-01-16	2017-06-20	2017-06-20	Primary Health Clinic, Gafsa, Tunisia|Primary Health Clinics, Sidi Bouzid, Tunisia		https://ClinicalTrials.gov/show/NCT01769612
Leishmaniases	NCT01769612	Evaluation of a Rapid Diagnostic Device, CL Detect, for the Diagnosis of Cutaneous Leishmaniasis in Tunisia	CL Detect™	Completed	Has Results	Skin Diseases, Parasitic	Other: No Intervention	Positive Result Comparison: CL Detect Rapid Test With Microscopy and Culture Results	U.S. Army Medical Research and Development Command|InBios International, Inc.|Institut Pasteur of Tunis, Tunisia	All	18 Years and older (Adult, Older Adult)		168	U.S. Fed|Industry|Other	Observational	Observational Model: Cohort|Time Perspective: Prospective	S-12-14|A-15174.2b|K141341	2013-01-01	2013-08-01	April 2014	2013-01-16	2017-06-20	2017-06-20	Primary Health Clinic, Gafsa, Tunisia|Primary Health Clinics, Sidi Bouzid, Tunisia		https://ClinicalTrials.gov/show/NCT01769612
Kala azar	NCT03435419	Evaluation of Point-of-care Tests for the Diagnosis of Cutaneous Leishmaniasis in Afghanistan	CLeishPOCAFG	Completed	No Results Available	Cutaneous Leishmaniases	Diagnostic Test: LoopampTM Leishmania Detection Kit|Diagnostic Test: CL DetectTM Rapid Test	Diagnostic performance of CL Detect RDT and Loopamp Leishmania Detection Kit	Foundation for Innovative New Diagnostics, Switzerland	All	2 Years and older (Child, Adult, Older Adult)		274	Other	Observational	Observational Model: Case-Control|Time Perspective: Prospective	P08020-AFG	April 16, 2016	2016-06-22	2016-07-18	2018-02-19		2018-02-19			https://ClinicalTrials.gov/show/NCT03435419
Leishmaniases	NCT03435419	Evaluation of Point-of-care Tests for the Diagnosis of Cutaneous Leishmaniasis in Afghanistan	CLeishPOCAFG	Completed	No Results Available	Cutaneous Leishmaniases	Diagnostic Test: LoopampTM Leishmania Detection Kit|Diagnostic Test: CL DetectTM Rapid Test	Diagnostic performance of CL Detect RDT and Loopamp Leishmania Detection Kit	Foundation for Innovative New Diagnostics, Switzerland	All	2 Years and older (Child, Adult, Older Adult)		274	Other	Observational	Observational Model: Case-Control|Time Perspective: Prospective	P08020-AFG	April 16, 2016	2016-06-22	2016-07-18	2018-02-19		2018-02-19			https://ClinicalTrials.gov/show/NCT03435419
Chagas disease	NCT01650792	Clinical Assessment, Neuroimaging and Immunomarkers in Chagas Disease Study (CLINICS)	CLINICS	Recruiting	No Results Available	Chagas Disease With Heart Failure	Drug: Aspirin	Brain magnetic resonance imaging lesions|Biomarkers|Proportion of high intensity transient signals on transcranial Doppler monitorization	Federal University of Bahia|National Institutes of Health (NIH)|National Institute of Neurological Disorders and Stroke (NINDS)	All	18 Years and older (Adult, Older Adult)	Phase 4	500	Other|NIH	Interventional	Allocation: Randomized|Intervention Model: Parallel Assignment|Masking: Single (Outcomes Assessor)|Primary Purpose: Treatment	R01NS064905	2012-07-01	2022-06-01	2022-06-01	2012-07-26		2021-08-20	Hospital Universitario Professor Edgard Santos, Salvador, Bahia, Brazil		https://ClinicalTrials.gov/show/NCT01650792
Trypanosomiasis	NCT01650792	Clinical Assessment, Neuroimaging and Immunomarkers in Chagas Disease Study (CLINICS)	CLINICS	Recruiting	No Results Available	Chagas Disease With Heart Failure	Drug: Aspirin	Brain magnetic resonance imaging lesions|Biomarkers|Proportion of high intensity transient signals on transcranial Doppler monitorization	Federal University of Bahia|National Institutes of Health (NIH)|National Institute of Neurological Disorders and Stroke (NINDS)	All	18 Years and older (Adult, Older Adult)	Phase 4	500	Other|NIH	Interventional	Allocation: Randomized|Intervention Model: Parallel Assignment|Masking: Single (Outcomes Assessor)|Primary Purpose: Treatment	R01NS064905	2012-07-01	2022-06-01	2022-06-01	2012-07-26		2021-08-20	Hospital Universitario Professor Edgard Santos, Salvador, Bahia, Brazil		https://ClinicalTrials.gov/show/NCT01650792
Dengue	NCT04989673	Materno-fetal Consequences of Symptomatic Dengue in Pregnant Wowen in French Guiana	CMFdeng	Completed	No Results Available	Dengue|Pregnancy Preterm|Women|Fever|Parturition; Precipitate|Infant, Newborn	Other: Biological sampling and collection (serum)|Other: Biological sampling and collection (placenta)|Other: Questionnaire|Other: Data collection	Prematurity rate|Threatened Premature Delivery (PAD) rate in each group|Fetal hypotrophy rate|Low birth weight|Postpartum hemorrhage rate|Rate of preeclampsia|Rate of eclampsia|Rate of fetal death in utero|Spontaneous abortion rate	Centre Hospitalier de Cayenne|Centre Hospitalier de Kourou|Centre Hospitalier de l'Ouest Guyanais|Centres de Protection Maternelle Infantile Cayenne, Kourou et Saint-Laurent du Maroni|Private physicians Cayenne, Kourou et Saint-Laurent du Maroni|Private midwife Cayenne, Kourou et Saint-Laurent du Maroni	Female	Child, Adult, Older Adult		628	Other	Observational	Observational Model: Case-Control|Time Perspective: Prospective	CMFdeng	2012-07-11	2015-02-12	2015-07-11	2021-08-04		2021-08-04	General Hospital of Cayenne, Cayenne, French Guiana		https://ClinicalTrials.gov/show/NCT04989673
Chagas disease	NCT03704181	Colchicine for Patients With Chagas´ Disease( B1 Stage)	COACH	Unknown status	No Results Available	Chagas Disease|Colchicine Resistance	Drug: Colchicine 0.5 MG twice day for one year|Drug: Placebo Oral Tablet	Effect of colchicine on myocardial inflammation assessed by magnetic resonance imaging|Effect of colchicine on myocardial fibrosis assessed by magnetic resonance imaging|Effect of colchicine on inflammatory markers such as interleukin-1, interleukin-6, interleukin-8, interleukin-10|Effect of colchicine on inflammatory marker such as TNF-α|Effect of colchicine on inflammatory marker such as interf…	University of Sao Paulo General Hospital|Fundação de Amparo à Pesquisa do Estado de São Paulo	All	18 Years to 70 Years (Adult, Older Adult)	Phase 2	60	Other	Interventional	Allocation: Randomized|Intervention Model: Parallel Assignment|Masking: Triple (Participant, Care Provider, Investigator)|Primary Purpose: Treatment	4436/16/102	2018-10-01	2020-12-30	2021-01-05	2018-10-12		2019-03-11	Fabio Fernandes, São Paulo, Brazil		https://ClinicalTrials.gov/show/NCT03704181
Trypanosomiasis	NCT03704181	Colchicine for Patients With Chagas´ Disease( B1 Stage)	COACH	Unknown status	No Results Available	Chagas Disease|Colchicine Resistance	Drug: Colchicine 0.5 MG twice day for one year|Drug: Placebo Oral Tablet	Effect of colchicine on myocardial inflammation assessed by magnetic resonance imaging|Effect of colchicine on myocardial fibrosis assessed by magnetic resonance imaging|Effect of colchicine on inflammatory markers such as interleukin-1, interleukin-6, interleukin-8, interleukin-10|Effect of colchicine on inflammatory marker such as TNF-α|Effect of colchicine on inflammatory marker such as interf…	University of Sao Paulo General Hospital|Fundação de Amparo à Pesquisa do Estado de São Paulo	All	18 Years to 70 Years (Adult, Older Adult)	Phase 2	60	Other	Interventional	Allocation: Randomized|Intervention Model: Parallel Assignment|Masking: Triple (Participant, Care Provider, Investigator)|Primary Purpose: Treatment	4436/16/102	2018-10-01	2020-12-30	2021-01-05	2018-10-12		2019-03-11	Fabio Fernandes, São Paulo, Brazil		https://ClinicalTrials.gov/show/NCT03704181
neurotoxic	NCT04398446	Effect of Hemp-CBD on Patients With CIPN	Coala-T-CBD	Recruiting	No Results Available	Chemotherapy-induced Peripheral Neuropathy|Colorectal Cancer Stage II|Colorectal Cancer Stage III|Breast Cancer|Ovarian Cancer|Uterine Cancer	Drug: Hemp-based CBD|Other: Placebo oral tablet	Change in pressure/touch sensation during intervention and at follow-up|Change in pain sensation during intervention and at follow-up|Change in vibration sensation during intervention and at follow-up|Change in quality of life|Change in CIPN symptom severity|Change in pain severity|Change in sleep quality|Receptivity and accrual rate to clinical studies involving cannabis-based substances.|Adhere…	Main Line Health|Ananda Hemp, Inc.	All	21 Years and older 聽 (Adult, Older Adult)	Phase 2	100	Other	Interventional	Allocation: Randomized|Intervention Model: Parallel Assignment|Masking: Triple (Participant, Care Provider, Investigator)|Primary Purpose: Treatment	F/N-R19-3893L	2020-05-27	2021-10-01	2022-04-01	2020-05-21		2020-08-20	Lankenau Medical Center, Wynnewood, Pennsylvania, United States		https://ClinicalTrials.gov/show/NCT04398446
worm infection	NCT04642755	Comorbidities and Coinfections in Latent TB	COMBINE-TB	Recruiting	No Results Available	Latent Tuberculosis|Diabete Mellitus|Malnutrition|Helminth Infection		Prevalence of malnutrition, DM and helminth infections in LTBI individuals and their effects on biosignatures	Tuberculosis Research Centre, India|National Institutes of Health (NIH)	All	14 Years to 65 Years (Child, Adult, Older Adult)		300	Other|NIH	Observational	Observational Model: Cohort|Time Perspective: Cross-Sectional	2020005|AI001065-08	April 19, 2021	2026-03-01	2026-03-01	2020-11-24		2021-06-16	National Institute for Research in Tuberculosis, Chennai, Tamilnadu, India		https://ClinicalTrials.gov/show/NCT04642755
Leprosy	NCT03526718	Improved Understanding of Ongoing Transmission of Leprosy in the Hyperendemic Comoros (ComLep)	ComLep	Completed	No Results Available	Leprosy		Leprosy incidence among contacts of an index patient|Recent transmission cluster|Patient and health system delay.	Institute of Tropical Medicine, Belgium|Damien Foundation|Programme National de lutte contre la Lèpre et la Tuberculose, Comores|Instituto Oswaldo Cruz|R2STOP	All	Child, Adult, Older Adult		889	Other	Observational	Observational Model: Cohort|Time Perspective: Cross-Sectional	1147/16	April 1, 2017	2020-12-31	2020-12-31	2018-05-16		2021-05-11	Damien Foundation, Moutsamoudou, Anjouan, Comoros		https://ClinicalTrials.gov/show/NCT03526718
Ascaris	NCT01379326	Monitoring the Efficacy of Anthelmintics for the Treatment of Soil Transmitted Helminths P2	ConWorm	Completed	No Results Available	Ascaris Lumbricoides|Ascaris Suum|Trichuris Trichiura|Trichuris Vulpis|Ancylostoma Duodenal|Ancylostoma Caninum|Ancylostoma Ceylanicum|Necator Americanus	Drug: Mebendazole	Reduction of fecal egg counts at 14 days post-intervention.|Distribution of hookworms species.	University Ghent|Commonwealth Scientific and Industrial Research Organisation, Australia|World Health Organization|Institut Pasteur, Cambodia|The University of Queensland|Oswaldo Cruz Foundation|University of Nottingham|University of Yaounde 1|Ivo de Carneri, Pemba Island, Tanzania|National Institute of Malariology, Parasitology and Entomology, Vietnam|Jimma University|Fundaci贸n Hu茅sped|Queenslan…	All	4 Years to 18 Years 聽 (Child, Adult)	Phase 4	250	Other|Industry	Interventional	Allocation: N/A|Intervention Model: Single Group Assignment|Masking: None (Open Label)|Primary Purpose: Treatment	2011/374	2011-12-01	2012-12-01	2012-12-01	2011-06-23		2014-12-05	Fundacion Huesped, Buenos Aires, Argentina|Commonwealth Scientific and Industrial Research Organisation, Brisbane, Australia|Queensland Institute for Medical Research, University of Queensland, Herston QLD, Australia|Funda莽茫o Oswaldo Cruz, Belo Horizonte, Brazil|Institut Pasteur in Cambodia, Clinical Pathology Unit, Phnom Penh, Cambodia|University of Yaound茅 I, Yaound茅 I, Cameroon|College of Publ…		https://ClinicalTrials.gov/show/NCT01379326
whipworm	NCT01379326	Monitoring the Efficacy of Anthelmintics for the Treatment of Soil Transmitted Helminths P2	ConWorm	Completed	No Results Available	Ascaris Lumbricoides|Ascaris Suum|Trichuris Trichiura|Trichuris Vulpis|Ancylostoma Duodenal|Ancylostoma Caninum|Ancylostoma Ceylanicum|Necator Americanus	Drug: Mebendazole	Reduction of fecal egg counts at 14 days post-intervention.|Distribution of hookworms species.	University Ghent|Commonwealth Scientific and Industrial Research Organisation, Australia|World Health Organization|Institut Pasteur, Cambodia|The University of Queensland|Oswaldo Cruz Foundation|University of Nottingham|University of Yaounde 1|Ivo de Carneri, Pemba Island, Tanzania|National Institute of Malariology, Parasitology and Entomology, Vietnam|Jimma University|Fundación Huésped|Queenslan…	All	4 Years to 18 Years (Child, Adult)	Phase 4	250	Other|Industry	Interventional	Allocation: N/A|Intervention Model: Single Group Assignment|Masking: None (Open Label)|Primary Purpose: Treatment	2011/374	2011-12-01	2012-12-01	2012-12-01	2011-06-23		2014-12-05	Fundacion Huesped, Buenos Aires, Argentina|Commonwealth Scientific and Industrial Research Organisation, Brisbane, Australia|Queensland Institute for Medical Research, University of Queensland, Herston QLD, Australia|Fundação Oswaldo Cruz, Belo Horizonte, Brazil|Institut Pasteur in Cambodia, Clinical Pathology Unit, Phnom Penh, Cambodia|University of Yaoundé I, Yaoundé I, Cameroon|College of Publ…		https://ClinicalTrials.gov/show/NCT01379326
Ascaris lumbricoides	NCT01379326	Monitoring the Efficacy of Anthelmintics for the Treatment of Soil Transmitted Helminths P2	ConWorm	Completed	No Results Available	Ascaris Lumbricoides|Ascaris Suum|Trichuris Trichiura|Trichuris Vulpis|Ancylostoma Duodenal|Ancylostoma Caninum|Ancylostoma Ceylanicum|Necator Americanus	Drug: Mebendazole	Reduction of fecal egg counts at 14 days post-intervention.|Distribution of hookworms species.	University Ghent|Commonwealth Scientific and Industrial Research Organisation, Australia|World Health Organization|Institut Pasteur, Cambodia|The University of Queensland|Oswaldo Cruz Foundation|University of Nottingham|University of Yaounde 1|Ivo de Carneri, Pemba Island, Tanzania|National Institute of Malariology, Parasitology and Entomology, Vietnam|Jimma University|Fundaci贸n Hu茅sped|Queenslan…	All	4 Years to 18 Years 聽 (Child, Adult)	Phase 4	250	Other|Industry	Interventional	Allocation: N/A|Intervention Model: Single Group Assignment|Masking: None (Open Label)|Primary Purpose: Treatment	2011/374	2011-12-01	2012-12-01	2012-12-01	2011-06-23		2014-12-05	Fundacion Huesped, Buenos Aires, Argentina|Commonwealth Scientific and Industrial Research Organisation, Brisbane, Australia|Queensland Institute for Medical Research, University of Queensland, Herston QLD, Australia|Funda莽茫o Oswaldo Cruz, Belo Horizonte, Brazil|Institut Pasteur in Cambodia, Clinical Pathology Unit, Phnom Penh, Cambodia|University of Yaound茅 I, Yaound茅 I, Cameroon|College of Publ…		https://ClinicalTrials.gov/show/NCT01379326
Chlamydia trachomatis	NCT00973466	Prevalence of Sexually Transmitted Infections (STIs) in HIV-infected Patients	CTNG	Completed	No Results Available	HIV Infections|Neisseria Gonorrhoeae|Chlamydia Trachomatis|Herpes Simplex		Prevalence of infection with C.trachomatis, N. gonorrhea and Seroprevalence of HSV 2 infection	University Hospital Inselspital, Berne|Pfizer|Merck Sharp & Dohme Corp.	All	18 Years and older (Adult, Older Adult)		300	Other|Industry	Observational	Observational Model: Cohort|Time Perspective: Prospective	KEK26/09	2009-05-01	2010-05-01	2010-06-01	2009-09-09		2011-01-13	Clinic for Infectious Diseases, Berne University Hospital, Bern, Switzerland		https://ClinicalTrials.gov/show/NCT00973466
Kala azar	NCT04072874	Evaluation of the Safety and Clinical Activity of Curaleish in the Topical Treatment of Cutaneous Leishmaniasis.	Curaleish	Suspended	No Results Available	Leishmaniasis, Cutaneous	Drug: Experimental topical (Curaleish Topical)	post treatment (healing)|2. Days 28 and 42, respectively, depending on the duration of each treatment group. (Adverse events)	Universidad de Antioquia|INNOVATION CORPORATION FOR THE DEVELOPMENT OF PRODUCTS FOR TROPICAL DISEASES (CIDEPRO)|Comprehensive Strategy for the Control of Leishmaniasis in Colombia	All	18 Years to 60 Years (Adult)	Phase 1|Phase 2	50	Other	Interventional	Allocation: Randomized|Intervention Model: Parallel Assignment|Masking: None (Open Label)|Primary Purpose: Treatment	PEC02_2019	2021-02-01	April 2021	2022-07-01	2019-08-28		2020-11-30	Program for Research and Control in Tropical Diseases - PECET, Medellín, Antioquia, Colombia		https://ClinicalTrials.gov/show/NCT04072874
Leishmaniases	NCT04072874	Evaluation of the Safety and Clinical Activity of Curaleish in the Topical Treatment of Cutaneous Leishmaniasis.	Curaleish	Suspended	No Results Available	Leishmaniasis, Cutaneous	Drug: Experimental topical (Curaleish Topical)	post treatment (healing)|2. Days 28 and 42, respectively, depending on the duration of each treatment group. (Adverse events)	Universidad de Antioquia|INNOVATION CORPORATION FOR THE DEVELOPMENT OF PRODUCTS FOR TROPICAL DISEASES (CIDEPRO)|Comprehensive Strategy for the Control of Leishmaniasis in Colombia	All	18 Years to 60 Years (Adult)	Phase 1|Phase 2	50	Other	Interventional	Allocation: Randomized|Intervention Model: Parallel Assignment|Masking: None (Open Label)|Primary Purpose: Treatment	PEC02_2019	2021-02-01	April 2021	2022-07-01	2019-08-28		2020-11-30	Program for Research and Control in Tropical Diseases - PECET, Medellín, Antioquia, Colombia		https://ClinicalTrials.gov/show/NCT04072874
Dengue	NCT04113330	Surveillance of Suspected Dengue Cases for Access to Care for Subjects Identified as Seronegative or Undetermined Before Receiving CYD Dengue Vaccine in Previous Clinical Studies in Colombia	CYD00082	Active, not recruiting	No Results Available	Dengue Fever		Type of access to care provided for participant with confirmed dengue|Virologically-confirmed dengue cases|Suspected dengue case as per clinical diagnosis	Sanofi Pasteur, a Sanofi Company|Sanofi	All	Child, Adult, Older Adult		918	Industry	Observational	Observational Model: Other|Time Perspective: Prospective	CYD00082|U1111-1215-0183	2020-01-31	2027-10-01	2027-10-01	2019-10-02		2021-06-11	Investigational site Colombia, Colombia, Colombia		https://ClinicalTrials.gov/show/NCT04113330
Dengue hemorrhagic fever	NCT04113330	Surveillance of Suspected Dengue Cases for Access to Care for Subjects Identified as Seronegative or Undetermined Before Receiving CYD Dengue Vaccine in Previous Clinical Studies in Colombia	CYD00082	Active, not recruiting	No Results Available	Dengue Fever		Type of access to care provided for participant with confirmed dengue|Virologically-confirmed dengue cases|Suspected dengue case as per clinical diagnosis	Sanofi Pasteur, a Sanofi Company|Sanofi	All	Child, Adult, Older Adult		918	Industry	Observational	Observational Model: Other|Time Perspective: Prospective	CYD00082|U1111-1215-0183	2020-01-31	2027-10-01	2027-10-01	2019-10-02		2021-06-11	Investigational site Colombia, Colombia, Colombia		https://ClinicalTrials.gov/show/NCT04113330
Dengue shock syndrome	NCT04113330	Surveillance of Suspected Dengue Cases for Access to Care for Subjects Identified as Seronegative or Undetermined Before Receiving CYD Dengue Vaccine in Previous Clinical Studies in Colombia	CYD00082	Active, not recruiting	No Results Available	Dengue Fever		Type of access to care provided for participant with confirmed dengue|Virologically-confirmed dengue cases|Suspected dengue case as per clinical diagnosis	Sanofi Pasteur, a Sanofi Company|Sanofi	All	Child, Adult, Older Adult		918	Industry	Observational	Observational Model: Other|Time Perspective: Prospective	CYD00082|U1111-1215-0183	2020-01-31	2027-10-01	2027-10-01	2019-10-02		2021-06-11	Investigational site Colombia, Colombia, Colombia		https://ClinicalTrials.gov/show/NCT04113330
worm infection	NCT03851419	The Burden of (Neuro)Cysticercosis Among People Living With HIV in Rural Tanzania	CYSTINET_Tz	Unknown status	No Results Available	Neurocysticercosis|HIV/AIDS	Diagnostic Test: Diagnosis of (Neuro)cysticercosis	Prevalence of cysticercosis|Prevalence of neurocysticercosis|Th1 cytokines among neurocysticercosis patients	Technische Universität München|National Institute for Medical Research, Tanzania|Kilimanjaro Clinical Research Institute|Muhimbili University of Health and Allied Sciences	All	14 Years and older (Child, Adult, Older Adult)		2000	Other	Observational	Observational Model: Cohort|Time Perspective: Cross-Sectional	CYSTINET-Africa Tz II	2018-09-01	2021-01-01	2021-01-01	2019-02-22		2019-03-01	National Institute of Medical Research, Dar Es Salaam, Tanzania		https://ClinicalTrials.gov/show/NCT03851419
cestodiasis	NCT03851419	The Burden of (Neuro)Cysticercosis Among People Living With HIV in Rural Tanzania	CYSTINET_Tz	Unknown status	No Results Available	Neurocysticercosis|HIV/AIDS	Diagnostic Test: Diagnosis of (Neuro)cysticercosis	Prevalence of cysticercosis|Prevalence of neurocysticercosis|Th1 cytokines among neurocysticercosis patients	Technische Universität München|National Institute for Medical Research, Tanzania|Kilimanjaro Clinical Research Institute|Muhimbili University of Health and Allied Sciences	All	14 Years and older (Child, Adult, Older Adult)		2000	Other	Observational	Observational Model: Cohort|Time Perspective: Cross-Sectional	CYSTINET-Africa Tz II	2018-09-01	2021-01-01	2021-01-01	2019-02-22		2019-03-01	National Institute of Medical Research, Dar Es Salaam, Tanzania		https://ClinicalTrials.gov/show/NCT03851419
cysticercosis	NCT03851419	The Burden of (Neuro)Cysticercosis Among People Living With HIV in Rural Tanzania	CYSTINET_Tz	Unknown status	No Results Available	Neurocysticercosis|HIV/AIDS	Diagnostic Test: Diagnosis of (Neuro)cysticercosis	Prevalence of cysticercosis|Prevalence of neurocysticercosis|Th1 cytokines among neurocysticercosis patients	Technische Universität München|National Institute for Medical Research, Tanzania|Kilimanjaro Clinical Research Institute|Muhimbili University of Health and Allied Sciences	All	14 Years and older (Child, Adult, Older Adult)		2000	Other	Observational	Observational Model: Cohort|Time Perspective: Cross-Sectional	CYSTINET-Africa Tz II	2018-09-01	2021-01-01	2021-01-01	2019-02-22		2019-03-01	National Institute of Medical Research, Dar Es Salaam, Tanzania		https://ClinicalTrials.gov/show/NCT03851419
Tapeworm infection	NCT03851419	The Burden of (Neuro)Cysticercosis Among People Living With HIV in Rural Tanzania	CYSTINET_Tz	Unknown status	No Results Available	Neurocysticercosis|HIV/AIDS	Diagnostic Test: Diagnosis of (Neuro)cysticercosis	Prevalence of cysticercosis|Prevalence of neurocysticercosis|Th1 cytokines among neurocysticercosis patients	Technische Universität München|National Institute for Medical Research, Tanzania|Kilimanjaro Clinical Research Institute|Muhimbili University of Health and Allied Sciences	All	14 Years and older (Child, Adult, Older Adult)		2000	Other	Observational	Observational Model: Cohort|Time Perspective: Cross-Sectional	CYSTINET-Africa Tz II	2018-09-01	2021-01-01	2021-01-01	2019-02-22		2019-03-01	National Institute of Medical Research, Dar Es Salaam, Tanzania		https://ClinicalTrials.gov/show/NCT03851419
Cysticercosis	NCT03851419	The Burden of (Neuro)Cysticercosis Among People Living With HIV in Rural Tanzania	CYSTINET_Tz	Unknown status	No Results Available	Neurocysticercosis|HIV/AIDS	Diagnostic Test: Diagnosis of (Neuro)cysticercosis	Prevalence of cysticercosis|Prevalence of neurocysticercosis|Th1 cytokines among neurocysticercosis patients	Technische Universität München|National Institute for Medical Research, Tanzania|Kilimanjaro Clinical Research Institute|Muhimbili University of Health and Allied Sciences	All	14 Years and older (Child, Adult, Older Adult)		2000	Other	Observational	Observational Model: Cohort|Time Perspective: Cross-Sectional	CYSTINET-Africa Tz II	2018-09-01	2021-01-01	2021-01-01	2019-02-22		2019-03-01	National Institute of Medical Research, Dar Es Salaam, Tanzania		https://ClinicalTrials.gov/show/NCT03851419
Taeniasis cysticercosis	NCT03851419	The Burden of (Neuro)Cysticercosis Among People Living With HIV in Rural Tanzania	CYSTINET_Tz	Unknown status	No Results Available	Neurocysticercosis|HIV/AIDS	Diagnostic Test: Diagnosis of (Neuro)cysticercosis	Prevalence of cysticercosis|Prevalence of neurocysticercosis|Th1 cytokines among neurocysticercosis patients	Technische Universit盲t M眉nchen|National Institute for Medical Research, Tanzania|Kilimanjaro Clinical Research Institute|Muhimbili University of Health and Allied Sciences	All	14 Years and older 聽 (Child, Adult, Older Adult)		2000	Other	Observational	Observational Model: Cohort|Time Perspective: Cross-Sectional	CYSTINET-Africa Tz II	2018-09-01	2021-01-01	2021-01-01	2019-02-22		2019-03-01	National Institute of Medical Research, Dar Es Salaam, Tanzania		https://ClinicalTrials.gov/show/NCT03851419
tapeworm infection	NCT03851419	The Burden of (Neuro)Cysticercosis Among People Living With HIV in Rural Tanzania	CYSTINET_Tz	Unknown status	No Results Available	Neurocysticercosis|HIV/AIDS	Diagnostic Test: Diagnosis of (Neuro)cysticercosis	Prevalence of cysticercosis|Prevalence of neurocysticercosis|Th1 cytokines among neurocysticercosis patients	Technische Universität München|National Institute for Medical Research, Tanzania|Kilimanjaro Clinical Research Institute|Muhimbili University of Health and Allied Sciences	All	14 Years and older (Child, Adult, Older Adult)		2000	Other	Observational	Observational Model: Cohort|Time Perspective: Cross-Sectional	CYSTINET-Africa Tz II	2018-09-01	2021-01-01	2021-01-01	2019-02-22		2019-03-01	National Institute of Medical Research, Dar Es Salaam, Tanzania		https://ClinicalTrials.gov/show/NCT03851419
worm infection	NCT02612896	Taenia Solium Elimination Versus Control: What is the Best Way Forward for Sub-Saharan Africa?	CYSTISTOP	Recruiting	No Results Available	Taenia Solium Infection	Drug: Mass drug administration, praziquantel 10mg/kg|Behavioral: Health education	Change in porcine cysticercosis: in this One Health approach, the primary outcome is not a human measure|Change in human cysticercosis active infection (serum: )|Change in human cysticercosis, exposure to infection (serum)|Change in human taeniasis (stool)	Institute of Tropical Medicine, Belgium|University of Zambia|Ministry of Health, Zambia|Université Catholique de Louvain|University Ghent	All	5 Years and older (Child, Adult, Older Adult)	Not Applicable	2900	Other	Interventional	Allocation: Non-Randomized|Intervention Model: Parallel Assignment|Masking: Single (Investigator)|Primary Purpose: Other	CYSTISTOP_2.2_07012016	2016-03-01	2021-10-01	2022-02-01	2015-11-24		2021-03-01	Nyembe and Mtandaza Rural Health Centre, Katete, Eastern Province, Zambia		https://ClinicalTrials.gov/show/NCT02612896
cestodiasis	NCT02612896	Taenia Solium Elimination Versus Control: What is the Best Way Forward for Sub-Saharan Africa?	CYSTISTOP	Recruiting	No Results Available	Taenia Solium Infection	Drug: Mass drug administration, praziquantel 10mg/kg|Behavioral: Health education	Change in porcine cysticercosis: in this One Health approach, the primary outcome is not a human measure|Change in human cysticercosis active infection (serum: )|Change in human cysticercosis, exposure to infection (serum)|Change in human taeniasis (stool)	Institute of Tropical Medicine, Belgium|University of Zambia|Ministry of Health, Zambia|Université Catholique de Louvain|University Ghent	All	5 Years and older (Child, Adult, Older Adult)	Not Applicable	2900	Other	Interventional	Allocation: Non-Randomized|Intervention Model: Parallel Assignment|Masking: Single (Investigator)|Primary Purpose: Other	CYSTISTOP_2.2_07012016	2016-03-01	2021-10-01	2022-02-01	2015-11-24		2021-03-01	Nyembe and Mtandaza Rural Health Centre, Katete, Eastern Province, Zambia		https://ClinicalTrials.gov/show/NCT02612896
cysticercosis	NCT02612896	Taenia Solium Elimination Versus Control: What is the Best Way Forward for Sub-Saharan Africa?	CYSTISTOP	Recruiting	No Results Available	Taenia Solium Infection	Drug: Mass drug administration, praziquantel 10mg/kg|Behavioral: Health education	Change in porcine cysticercosis: in this One Health approach, the primary outcome is not a human measure|Change in human cysticercosis active infection (serum: )|Change in human cysticercosis, exposure to infection (serum)|Change in human taeniasis (stool)	Institute of Tropical Medicine, Belgium|University of Zambia|Ministry of Health, Zambia|Université Catholique de Louvain|University Ghent	All	5 Years and older (Child, Adult, Older Adult)	Not Applicable	2900	Other	Interventional	Allocation: Non-Randomized|Intervention Model: Parallel Assignment|Masking: Single (Investigator)|Primary Purpose: Other	CYSTISTOP_2.2_07012016	2016-03-01	2021-10-01	2022-02-01	2015-11-24		2021-03-01	Nyembe and Mtandaza Rural Health Centre, Katete, Eastern Province, Zambia		https://ClinicalTrials.gov/show/NCT02612896
Tapeworm infection	NCT02612896	Taenia Solium Elimination Versus Control: What is the Best Way Forward for Sub-Saharan Africa?	CYSTISTOP	Recruiting	No Results Available	Taenia Solium Infection	Drug: Mass drug administration, praziquantel 10mg/kg|Behavioral: Health education	Change in porcine cysticercosis: in this One Health approach, the primary outcome is not a human measure|Change in human cysticercosis active infection (serum: )|Change in human cysticercosis, exposure to infection (serum)|Change in human taeniasis (stool)	Institute of Tropical Medicine, Belgium|University of Zambia|Ministry of Health, Zambia|Université Catholique de Louvain|University Ghent	All	5 Years and older (Child, Adult, Older Adult)	Not Applicable	2900	Other	Interventional	Allocation: Non-Randomized|Intervention Model: Parallel Assignment|Masking: Single (Investigator)|Primary Purpose: Other	CYSTISTOP_2.2_07012016	2016-03-01	2021-10-01	2022-02-01	2015-11-24		2021-03-01	Nyembe and Mtandaza Rural Health Centre, Katete, Eastern Province, Zambia		https://ClinicalTrials.gov/show/NCT02612896
Cysticercosis	NCT02612896	Taenia Solium Elimination Versus Control: What is the Best Way Forward for Sub-Saharan Africa?	CYSTISTOP	Recruiting	No Results Available	Taenia Solium Infection	Drug: Mass drug administration, praziquantel 10mg/kg|Behavioral: Health education	Change in porcine cysticercosis: in this One Health approach, the primary outcome is not a human measure|Change in human cysticercosis active infection (serum: )|Change in human cysticercosis, exposure to infection (serum)|Change in human taeniasis (stool)	Institute of Tropical Medicine, Belgium|University of Zambia|Ministry of Health, Zambia|Université Catholique de Louvain|University Ghent	All	5 Years and older (Child, Adult, Older Adult)	Not Applicable	2900	Other	Interventional	Allocation: Non-Randomized|Intervention Model: Parallel Assignment|Masking: Single (Investigator)|Primary Purpose: Other	CYSTISTOP_2.2_07012016	2016-03-01	2021-10-01	2022-02-01	2015-11-24		2021-03-01	Nyembe and Mtandaza Rural Health Centre, Katete, Eastern Province, Zambia		https://ClinicalTrials.gov/show/NCT02612896
tapeworm infection	NCT02612896	Taenia Solium Elimination Versus Control: What is the Best Way Forward for Sub-Saharan Africa?	CYSTISTOP	Recruiting	No Results Available	Taenia Solium Infection	Drug: Mass drug administration, praziquantel 10mg/kg|Behavioral: Health education	Change in porcine cysticercosis: in this One Health approach, the primary outcome is not a human measure|Change in human cysticercosis active infection (serum: )|Change in human cysticercosis, exposure to infection (serum)|Change in human taeniasis (stool)	Institute of Tropical Medicine, Belgium|University of Zambia|Ministry of Health, Zambia|Université Catholique de Louvain|University Ghent	All	5 Years and older (Child, Adult, Older Adult)	Not Applicable	2900	Other	Interventional	Allocation: Non-Randomized|Intervention Model: Parallel Assignment|Masking: Single (Investigator)|Primary Purpose: Other	CYSTISTOP_2.2_07012016	2016-03-01	2021-10-01	2022-02-01	2015-11-24		2021-03-01	Nyembe and Mtandaza Rural Health Centre, Katete, Eastern Province, Zambia		https://ClinicalTrials.gov/show/NCT02612896
Taenia solium	NCT02612896	Taenia Solium Elimination Versus Control: What is the Best Way Forward for Sub-Saharan Africa?	CYSTISTOP	Recruiting	No Results Available	Taenia Solium Infection	Drug: Mass drug administration, praziquantel 10mg/kg|Behavioral: Health education	Change in porcine cysticercosis: in this One Health approach, the primary outcome is not a human measure|Change in human cysticercosis active infection (serum: )|Change in human cysticercosis, exposure to infection (serum)|Change in human taeniasis (stool)	Institute of Tropical Medicine, Belgium|University of Zambia|Ministry of Health, Zambia|Universit茅 Catholique de Louvain|University Ghent	All	5 Years and older 聽 (Child, Adult, Older Adult)	Not Applicable	2900	Other	Interventional	Allocation: Non-Randomized|Intervention Model: Parallel Assignment|Masking: Single (Investigator)|Primary Purpose: Other	CYSTISTOP_2.2_07012016	2016-03-01	2021-10-01	2022-02-01	2015-11-24		2021-03-01	Nyembe and Mtandaza Rural Health Centre, Katete, Eastern Province, Zambia		https://ClinicalTrials.gov/show/NCT02612896
Dengue	NCT01104740	Dengue Seroprevalence Study in Blood Donors in the French West Indies	DengSeroprevAn	Completed	No Results Available	Blood Donors|Dengue	Other: Biological sample collection	Presence or not of dengue virus-specific immunoglobulin G antibodies|Characterization of dengue virus serotype-specific IgG	Etablissement Français du Sang, Martinique|Sanofi Pasteur, a Sanofi Company|Institut National de la Santé Et de la Recherche Médicale, France|Clinique Antilles-Guyane	All	18 Years to 65 Years (Adult, Older Adult)		817	Other|Industry	Observational	Observational Model: Cohort|Time Perspective: Prospective	10/B/01|2010-A00385-34	2011-05-01	2011-05-01	2012-05-01	April 15, 2010		2021-08-20	French Blood Establishment of Guadeloupe, Pointe-à-Pitre, Guadeloupe|French Blood Establishment of Martinique, Fort-de-France, Martinique		https://ClinicalTrials.gov/show/NCT01104740
Dengue	NCT03612609	Pilot Study to Detect DENGUE Virus in Sperm	DENGSPERM	Completed	No Results Available	Dengue	Biological: blood, urine and semen sample	dengue virus genomic RNA in patient sperm	University Hospital, Toulouse	Male	18 Years to 45 Years (Adult)	Not Applicable	10	Other	Interventional	Allocation: N/A|Intervention Model: Single Group Assignment|Masking: None (Open Label)|Primary Purpose: Basic Science	RC31/18/0133|2018-A01195-50	2019-02-06	2019-08-07	2019-08-07	2018-08-02		2019-08-22	Hôpital Saint-Pierre, Saint-Pierre, Réunion		https://ClinicalTrials.gov/show/NCT03612609
Dengue	NCT04839757	Dengue Vaccine Strategy in Children Aged 9 to 17 Years in the French Caribbean	DengueSEA	Recruiting	No Results Available	Dengue|Vaccination|Seroprevalence|Infectious Disease		Dengue seroprevalence in the study population|Frequency of primary dengue fever|Temporal variation of the risk of dengue infection|Seroprevalence of Zika infection|Assessment of Dengvaxia® vaccine acceptability/characterization of intentions and attitudes	University Hospital Center of Martinique|Ecole des Hautes Etudes en Santé Publique|University of Marseille (UVE UMR IRD_190)|University Hospital Center of Guadeloupe|Observatoire Regional de la Sante Provence-Alpes-Côte d'Azur|Unité de Modélisation Marthématique des Maladies Infectieuses UMR 2000, Institut Pasteur|Santé Publique France Antilles	All	9 Years to 17 Years (Child)		1400	Other	Observational	Observational Model: Cohort|Time Perspective: Cross-Sectional	19_RIPH3_19|2019-A02114-53	2021-06-03	2022-12-01	2023-02-01	April 9, 2021		2022-03-21	Martinique University Hospital Center, Fort-de-france, Martinique		https://ClinicalTrials.gov/show/NCT04839757
Dengue	NCT01563640	Insecticidal School Uniforms for Dengue Prevention in Thailand	DengueTools	Terminated	No Results Available	Dengue	Other: permethrin insecticide|Other: washing	insecticide:placebo incidence rate-ratio (per 1,000 person-years) of laboratory-confirmed dengue cases in school-aged children|comparison between intervention and placebo groups of number of serious skin reactions to insecticide-treated uniforms	Umeå University|European Union	All	7 Years to 15 Years (Child)	Not Applicable	1825	Other	Interventional	Allocation: Randomized|Intervention Model: Crossover Assignment|Masking: Triple (Participant, Care Provider, Outcomes Assessor)|Primary Purpose: Prevention	282589-T	2012-03-01	2013-06-01	2014-12-01	2012-03-27		2015-09-01	Centre of Excellence for Vectors and Vector-Borne Diseases, Mahidol University, Salaya, Thailand		https://ClinicalTrials.gov/show/NCT01563640
Dengue hemorrhagic fever	NCT01563640	Insecticidal School Uniforms for Dengue Prevention in Thailand	DengueTools	Terminated	No Results Available	Dengue	Other: permethrin insecticide|Other: washing	insecticide:placebo incidence rate-ratio (per 1,000 person-years) of laboratory-confirmed dengue cases in school-aged children|comparison between intervention and placebo groups of number of serious skin reactions to insecticide-treated uniforms	Umeå University|European Union	All	7 Years to 15 Years (Child)	Not Applicable	1825	Other	Interventional	Allocation: Randomized|Intervention Model: Crossover Assignment|Masking: Triple (Participant, Care Provider, Outcomes Assessor)|Primary Purpose: Prevention	282589-T	2012-03-01	2013-06-01	2014-12-01	2012-03-27		2015-09-01	Centre of Excellence for Vectors and Vector-Borne Diseases, Mahidol University, Salaya, Thailand		https://ClinicalTrials.gov/show/NCT01563640
Dengue	NCT01502735	Safety Study of a Vaccine (DENV-1 PIV) to Prevent Dengue Disease	DENV-1 PIV	Completed	No Results Available	Dengue Fever	Biological: DENV-1 PIV, 2.5 µg|Biological: DENV-1 PIV, 5 µg	Number of subjects with solicited adverse events (AEs) from study day 0 to 90|Number of subjects with unsolicited AEs from study day 0 to 90|Number of subjects who experience serious adverse events (SAEs) during the study period|Number of subjects with a change in geometric mean titer of neutralizing antibody to DENV types 1,2,3, and 4	U.S. Army Medical Research and Development Command	All	18 Years to 50 Years (Adult)	Phase 1	20	U.S. Fed	Interventional	Allocation: Non-Randomized|Intervention Model: Parallel Assignment|Masking: None (Open Label)|Primary Purpose: Prevention	S-10-0003|WRAIR IRB Protocol # 1856|HSRRB Protocol #: A-17104|IND 14338	2011-12-01	2013-09-01	2013-09-01	2012-01-02		April 22, 2015	WRAIR, Clinical Trials Center (CTC), Silver Spring, Maryland, United States		https://ClinicalTrials.gov/show/NCT01502735
Dengue hemorrhagic fever	NCT01502735	Safety Study of a Vaccine (DENV-1 PIV) to Prevent Dengue Disease	DENV-1 PIV	Completed	No Results Available	Dengue Fever	Biological: DENV-1 PIV, 2.5 µg|Biological: DENV-1 PIV, 5 µg	Number of subjects with solicited adverse events (AEs) from study day 0 to 90|Number of subjects with unsolicited AEs from study day 0 to 90|Number of subjects who experience serious adverse events (SAEs) during the study period|Number of subjects with a change in geometric mean titer of neutralizing antibody to DENV types 1,2,3, and 4	U.S. Army Medical Research and Development Command	All	18 Years to 50 Years (Adult)	Phase 1	20	U.S. Fed	Interventional	Allocation: Non-Randomized|Intervention Model: Parallel Assignment|Masking: None (Open Label)|Primary Purpose: Prevention	S-10-0003|WRAIR IRB Protocol # 1856|HSRRB Protocol #: A-17104|IND 14338	2011-12-01	2013-09-01	2013-09-01	2012-01-02		April 22, 2015	WRAIR, Clinical Trials Center (CTC), Silver Spring, Maryland, United States		https://ClinicalTrials.gov/show/NCT01502735
Dengue shock syndrome	NCT01502735	Safety Study of a Vaccine (DENV-1 PIV) to Prevent Dengue Disease	DENV-1 PIV	Completed	No Results Available	Dengue Fever	Biological: DENV-1 PIV, 2.5 µg|Biological: DENV-1 PIV, 5 µg	Number of subjects with solicited adverse events (AEs) from study day 0 to 90|Number of subjects with unsolicited AEs from study day 0 to 90|Number of subjects who experience serious adverse events (SAEs) during the study period|Number of subjects with a change in geometric mean titer of neutralizing antibody to DENV types 1,2,3, and 4	U.S. Army Medical Research and Development Command	All	18 Years to 50 Years (Adult)	Phase 1	20	U.S. Fed	Interventional	Allocation: Non-Randomized|Intervention Model: Parallel Assignment|Masking: None (Open Label)|Primary Purpose: Prevention	S-10-0003|WRAIR IRB Protocol # 1856|HSRRB Protocol #: A-17104|IND 14338	2011-12-01	2013-09-01	2013-09-01	2012-01-02		April 22, 2015	WRAIR, Clinical Trials Center (CTC), Silver Spring, Maryland, United States		https://ClinicalTrials.gov/show/NCT01502735
Dengue	NCT04615364	Genetic Evolution of Arboviruses in New Caledonia Between 1995 and 2024 and Impact of Wolbachia	DENWOLUTION	Recruiting	No Results Available	Arbovirus Infections|Dengue|Zika|Chikungunya		arbovirus genome sequencing|genetic evolution of arbovirus strains|measurement of the impact of Wolbachia on the virus genetic evolution|measurement of the ability of these viruses to replicate in the presence of Wolbachia	Institut Pasteur|Institut Pasteur de Nouvelle-Calédonie|Centre Hospitalier Territorial de Nouvelle-Calédonie	All	2 Years and older (Child, Adult, Older Adult)		600	Industry|Other	Observational		2019-022	2020-07-17	2025-07-17	2025-07-17	2020-11-04		2020-11-06	Centre Hospitalier Territorial, Dumbéa Sur Mer, Nouvelle-Calédonie, France		https://ClinicalTrials.gov/show/NCT04615364
chikungunya	NCT04615364	Genetic Evolution of Arboviruses in New Caledonia Between 1995 and 2024 and Impact of Wolbachia	DENWOLUTION	Recruiting	No Results Available	Arbovirus Infections|Dengue|Zika|Chikungunya		arbovirus genome sequencing|genetic evolution of arbovirus strains|measurement of the impact of Wolbachia on the virus genetic evolution|measurement of the ability of these viruses to replicate in the presence of Wolbachia	Institut Pasteur|Institut Pasteur de Nouvelle-Calédonie|Centre Hospitalier Territorial de Nouvelle-Calédonie	All	2 Years and older (Child, Adult, Older Adult)		600	Industry|Other	Observational		2019-022	2020-07-17	2025-07-17	2025-07-17	2020-11-04		2020-11-06	Centre Hospitalier Territorial, Dumbéa Sur Mer, Nouvelle-Calédonie, France		https://ClinicalTrials.gov/show/NCT04615364
Brucei	NCT04099628	Diagnostic Tools for Human African Trypanosomiasis Elimination and Clinical Trials: WP3 Post Elimination Monitoring	DiTECT-HAT-WP3	Completed	No Results Available	Human African Trypanosomiasis|Sleeping Sickness|Trypanosoma Brucei Gambiense; Infection|West African Sleeping Sickness|African Trypanosomiases|Trypanosomiasis; African, Due to Trypanosoma Brucei Gambiense, Gambiense	Diagnostic Test: Rapid diagnostic test (RDT); Serological and molecular tests on DBS	Sensitivity for HAT diagnosis of RDT, RDT combinations, algorithms of RDT and serological and/or molecular tests on the population at risk|Specificity for HAT diagnosis of RDT, RDT combinations, algorithms of RDT and serological and/or molecular tests on the population at risk	Institut de Recherche pour le Developpement|Ministry of Public Health, Democratic Republic of the Congo|Institut National de Sante Publique|CIRDES|Institut National de Recherche Biomédicale. Kinshasa, République Démocratique du Congo|Institute of Tropical Medicine, Belgium|University of Liverpool	All	4 Years and older (Child, Adult, Older Adult)	Not Applicable	13747	Other	Interventional	Allocation: N/A|Intervention Model: Single Group Assignment|Masking: None (Open Label)|Primary Purpose: Diagnostic	DiTECT-HAT-WP3	2019-09-01	2021-01-31	2021-01-31	2019-09-23		April 15, 2022	CIRDES, Bobo Dioulasso, Burkina Faso|Programme Nationale de Lutte contre la trypanosomiase humaine Africaine, Kinshasa, Congo, The Democratic Republic of the|Institut Pierre Richet, Institut National de Santé Publique, Bouaké, Côte D'Ivoire		https://ClinicalTrials.gov/show/NCT04099628
Gambiense	NCT04099628	Diagnostic Tools for Human African Trypanosomiasis Elimination and Clinical Trials: WP3 Post Elimination Monitoring	DiTECT-HAT-WP3	Completed	No Results Available	Human African Trypanosomiasis|Sleeping Sickness|Trypanosoma Brucei Gambiense; Infection|West African Sleeping Sickness|African Trypanosomiases|Trypanosomiasis; African, Due to Trypanosoma Brucei Gambiense, Gambiense	Diagnostic Test: Rapid diagnostic test (RDT); Serological and molecular tests on DBS	Sensitivity for HAT diagnosis of RDT, RDT combinations, algorithms of RDT and serological and/or molecular tests on the population at risk|Specificity for HAT diagnosis of RDT, RDT combinations, algorithms of RDT and serological and/or molecular tests on the population at risk	Institut de Recherche pour le Developpement|Ministry of Public Health, Democratic Republic of the Congo|Institut National de Sante Publique|CIRDES|Institut National de Recherche Biomédicale. Kinshasa, République Démocratique du Congo|Institute of Tropical Medicine, Belgium|University of Liverpool	All	4 Years and older (Child, Adult, Older Adult)	Not Applicable	13747	Other	Interventional	Allocation: N/A|Intervention Model: Single Group Assignment|Masking: None (Open Label)|Primary Purpose: Diagnostic	DiTECT-HAT-WP3	2019-09-01	2021-01-31	2021-01-31	2019-09-23		April 15, 2022	CIRDES, Bobo Dioulasso, Burkina Faso|Programme Nationale de Lutte contre la trypanosomiase humaine Africaine, Kinshasa, Congo, The Democratic Republic of the|Institut Pierre Richet, Institut National de Santé Publique, Bouaké, Côte D'Ivoire		https://ClinicalTrials.gov/show/NCT04099628
Sleeping sickness	NCT04099628	Diagnostic Tools for Human African Trypanosomiasis Elimination and Clinical Trials: WP3 Post Elimination Monitoring	DiTECT-HAT-WP3	Completed	No Results Available	Human African Trypanosomiasis|Sleeping Sickness|Trypanosoma Brucei Gambiense; Infection|West African Sleeping Sickness|African Trypanosomiases|Trypanosomiasis; African, Due to Trypanosoma Brucei Gambiense, Gambiense	Diagnostic Test: Rapid diagnostic test (RDT); Serological and molecular tests on DBS	Sensitivity for HAT diagnosis of RDT, RDT combinations, algorithms of RDT and serological and/or molecular tests on the population at risk|Specificity for HAT diagnosis of RDT, RDT combinations, algorithms of RDT and serological and/or molecular tests on the population at risk	Institut de Recherche pour le Developpement|Ministry of Public Health, Democratic Republic of the Congo|Institut National de Sante Publique|CIRDES|Institut National de Recherche Biomédicale. Kinshasa, République Démocratique du Congo|Institute of Tropical Medicine, Belgium|University of Liverpool	All	4 Years and older (Child, Adult, Older Adult)	Not Applicable	13747	Other	Interventional	Allocation: N/A|Intervention Model: Single Group Assignment|Masking: None (Open Label)|Primary Purpose: Diagnostic	DiTECT-HAT-WP3	2019-09-01	2021-01-31	2021-01-31	2019-09-23		April 15, 2022	CIRDES, Bobo Dioulasso, Burkina Faso|Programme Nationale de Lutte contre la trypanosomiase humaine Africaine, Kinshasa, Congo, The Democratic Republic of the|Institut Pierre Richet, Institut National de Santé Publique, Bouaké, Côte D'Ivoire		https://ClinicalTrials.gov/show/NCT04099628
Trypanosoma	NCT04099628	Diagnostic Tools for Human African Trypanosomiasis Elimination and Clinical Trials: WP3 Post Elimination Monitoring	DiTECT-HAT-WP3	Completed	No Results Available	Human African Trypanosomiasis|Sleeping Sickness|Trypanosoma Brucei Gambiense; Infection|West African Sleeping Sickness|African Trypanosomiases|Trypanosomiasis; African, Due to Trypanosoma Brucei Gambiense, Gambiense	Diagnostic Test: Rapid diagnostic test (RDT); Serological and molecular tests on DBS	Sensitivity for HAT diagnosis of RDT, RDT combinations, algorithms of RDT and serological and/or molecular tests on the population at risk|Specificity for HAT diagnosis of RDT, RDT combinations, algorithms of RDT and serological and/or molecular tests on the population at risk	Institut de Recherche pour le Developpement|Ministry of Public Health, Democratic Republic of the Congo|Institut National de Sante Publique|CIRDES|Institut National de Recherche Biomédicale. Kinshasa, République Démocratique du Congo|Institute of Tropical Medicine, Belgium|University of Liverpool	All	4 Years and older (Child, Adult, Older Adult)	Not Applicable	13747	Other	Interventional	Allocation: N/A|Intervention Model: Single Group Assignment|Masking: None (Open Label)|Primary Purpose: Diagnostic	DiTECT-HAT-WP3	2019-09-01	2021-01-31	2021-01-31	2019-09-23		April 15, 2022	CIRDES, Bobo Dioulasso, Burkina Faso|Programme Nationale de Lutte contre la trypanosomiase humaine Africaine, Kinshasa, Congo, The Democratic Republic of the|Institut Pierre Richet, Institut National de Santé Publique, Bouaké, Côte D'Ivoire		https://ClinicalTrials.gov/show/NCT04099628
Trypanosomiasis	NCT04099628	Diagnostic Tools for Human African Trypanosomiasis Elimination and Clinical Trials: WP3 Post Elimination Monitoring	DiTECT-HAT-WP3	Completed	No Results Available	Human African Trypanosomiasis|Sleeping Sickness|Trypanosoma Brucei Gambiense; Infection|West African Sleeping Sickness|African Trypanosomiases|Trypanosomiasis; African, Due to Trypanosoma Brucei Gambiense, Gambiense	Diagnostic Test: Rapid diagnostic test (RDT); Serological and molecular tests on DBS	Sensitivity for HAT diagnosis of RDT, RDT combinations, algorithms of RDT and serological and/or molecular tests on the population at risk|Specificity for HAT diagnosis of RDT, RDT combinations, algorithms of RDT and serological and/or molecular tests on the population at risk	Institut de Recherche pour le Developpement|Ministry of Public Health, Democratic Republic of the Congo|Institut National de Sante Publique|CIRDES|Institut National de Recherche Biomédicale. Kinshasa, République Démocratique du Congo|Institute of Tropical Medicine, Belgium|University of Liverpool	All	4 Years and older (Child, Adult, Older Adult)	Not Applicable	13747	Other	Interventional	Allocation: N/A|Intervention Model: Single Group Assignment|Masking: None (Open Label)|Primary Purpose: Diagnostic	DiTECT-HAT-WP3	2019-09-01	2021-01-31	2021-01-31	2019-09-23		April 15, 2022	CIRDES, Bobo Dioulasso, Burkina Faso|Programme Nationale de Lutte contre la trypanosomiase humaine Africaine, Kinshasa, Congo, The Democratic Republic of the|Institut Pierre Richet, Institut National de Santé Publique, Bouaké, Côte D'Ivoire		https://ClinicalTrials.gov/show/NCT04099628
Brucei	NCT03356665	Diagnostic Tools for Human African Trypanosomiasis Elimination and Clinical Trials: WP2 Passive Case Detection	DiTECT-WP2	Completed	No Results Available	African Trypanosomiases|West African; Trypanosomiasis|Sleeping Sickness; West African|Trypanosoma Brucei Gambiense; Infection	Diagnostic Test: Rapid diagnostic test (RDT)|Diagnostic Test: Serological and molecular tests on DBS	Sensitivity for HAT diagnosis of RDT, RDT combinations, algorithms of RDT and serological and/or molecular tests on HAT clinical suspects|Specificity for HAT diagnosis of RDT, RDT combinations, algorithms of RDT and serological and/or molecular tests on HAT clinical suspects	Institut de Recherche pour le Developpement|Ministry of Public Health, Democratic Republic of the Congo|Ministry of Health, Guinea|Institut National de Sante Publique|Institut National de Recherche Biomédicale. Kinshasa, République Démocratique du Congo|CIRDES|Institute of Tropical Medicine, Belgium|University of Liverpool	All	4 Years and older (Child, Adult, Older Adult)	Not Applicable	10700	Other	Interventional	Allocation: N/A|Intervention Model: Single Group Assignment|Masking: None (Open Label)|Primary Purpose: Diagnostic	DiTECT-HAT-WP2	2017-08-01	2021-01-31	2021-01-31	2017-11-29		2021-02-21	Programme Nationale de Lutte contre la trypanosomiase humaine Africaine, Kinshasa, Congo, The Democratic Republic of the|Institut Pierre Richet, Institut National de Santé Publique, Bouaké, Côte D'Ivoire|Programme Nationale de Lutte contre la Trypanosomiase Humaine Africaine, Ministère de Santé, Division Prévention et Lutte contre la Maladie, Conakry, Guinea		https://ClinicalTrials.gov/show/NCT03356665
Gambiense	NCT03356665	Diagnostic Tools for Human African Trypanosomiasis Elimination and Clinical Trials: WP2 Passive Case Detection	DiTECT-WP2	Completed	No Results Available	African Trypanosomiases|West African; Trypanosomiasis|Sleeping Sickness; West African|Trypanosoma Brucei Gambiense; Infection	Diagnostic Test: Rapid diagnostic test (RDT)|Diagnostic Test: Serological and molecular tests on DBS	Sensitivity for HAT diagnosis of RDT, RDT combinations, algorithms of RDT and serological and/or molecular tests on HAT clinical suspects|Specificity for HAT diagnosis of RDT, RDT combinations, algorithms of RDT and serological and/or molecular tests on HAT clinical suspects	Institut de Recherche pour le Developpement|Ministry of Public Health, Democratic Republic of the Congo|Ministry of Health, Guinea|Institut National de Sante Publique|Institut National de Recherche Biomédicale. Kinshasa, République Démocratique du Congo|CIRDES|Institute of Tropical Medicine, Belgium|University of Liverpool	All	4 Years and older (Child, Adult, Older Adult)	Not Applicable	10700	Other	Interventional	Allocation: N/A|Intervention Model: Single Group Assignment|Masking: None (Open Label)|Primary Purpose: Diagnostic	DiTECT-HAT-WP2	2017-08-01	2021-01-31	2021-01-31	2017-11-29		2021-02-21	Programme Nationale de Lutte contre la trypanosomiase humaine Africaine, Kinshasa, Congo, The Democratic Republic of the|Institut Pierre Richet, Institut National de Santé Publique, Bouaké, Côte D'Ivoire|Programme Nationale de Lutte contre la Trypanosomiase Humaine Africaine, Ministère de Santé, Division Prévention et Lutte contre la Maladie, Conakry, Guinea		https://ClinicalTrials.gov/show/NCT03356665
Sleeping sickness	NCT03356665	Diagnostic Tools for Human African Trypanosomiasis Elimination and Clinical Trials: WP2 Passive Case Detection	DiTECT-WP2	Completed	No Results Available	African Trypanosomiases|West African; Trypanosomiasis|Sleeping Sickness; West African|Trypanosoma Brucei Gambiense; Infection	Diagnostic Test: Rapid diagnostic test (RDT)|Diagnostic Test: Serological and molecular tests on DBS	Sensitivity for HAT diagnosis of RDT, RDT combinations, algorithms of RDT and serological and/or molecular tests on HAT clinical suspects|Specificity for HAT diagnosis of RDT, RDT combinations, algorithms of RDT and serological and/or molecular tests on HAT clinical suspects	Institut de Recherche pour le Developpement|Ministry of Public Health, Democratic Republic of the Congo|Ministry of Health, Guinea|Institut National de Sante Publique|Institut National de Recherche Biomédicale. Kinshasa, République Démocratique du Congo|CIRDES|Institute of Tropical Medicine, Belgium|University of Liverpool	All	4 Years and older (Child, Adult, Older Adult)	Not Applicable	10700	Other	Interventional	Allocation: N/A|Intervention Model: Single Group Assignment|Masking: None (Open Label)|Primary Purpose: Diagnostic	DiTECT-HAT-WP2	2017-08-01	2021-01-31	2021-01-31	2017-11-29		2021-02-21	Programme Nationale de Lutte contre la trypanosomiase humaine Africaine, Kinshasa, Congo, The Democratic Republic of the|Institut Pierre Richet, Institut National de Santé Publique, Bouaké, Côte D'Ivoire|Programme Nationale de Lutte contre la Trypanosomiase Humaine Africaine, Ministère de Santé, Division Prévention et Lutte contre la Maladie, Conakry, Guinea		https://ClinicalTrials.gov/show/NCT03356665
Trypanosoma	NCT03356665	Diagnostic Tools for Human African Trypanosomiasis Elimination and Clinical Trials: WP2 Passive Case Detection	DiTECT-WP2	Completed	No Results Available	African Trypanosomiases|West African; Trypanosomiasis|Sleeping Sickness; West African|Trypanosoma Brucei Gambiense; Infection	Diagnostic Test: Rapid diagnostic test (RDT)|Diagnostic Test: Serological and molecular tests on DBS	Sensitivity for HAT diagnosis of RDT, RDT combinations, algorithms of RDT and serological and/or molecular tests on HAT clinical suspects|Specificity for HAT diagnosis of RDT, RDT combinations, algorithms of RDT and serological and/or molecular tests on HAT clinical suspects	Institut de Recherche pour le Developpement|Ministry of Public Health, Democratic Republic of the Congo|Ministry of Health, Guinea|Institut National de Sante Publique|Institut National de Recherche Biomédicale. Kinshasa, République Démocratique du Congo|CIRDES|Institute of Tropical Medicine, Belgium|University of Liverpool	All	4 Years and older (Child, Adult, Older Adult)	Not Applicable	10700	Other	Interventional	Allocation: N/A|Intervention Model: Single Group Assignment|Masking: None (Open Label)|Primary Purpose: Diagnostic	DiTECT-HAT-WP2	2017-08-01	2021-01-31	2021-01-31	2017-11-29		2021-02-21	Programme Nationale de Lutte contre la trypanosomiase humaine Africaine, Kinshasa, Congo, The Democratic Republic of the|Institut Pierre Richet, Institut National de Santé Publique, Bouaké, Côte D'Ivoire|Programme Nationale de Lutte contre la Trypanosomiase Humaine Africaine, Ministère de Santé, Division Prévention et Lutte contre la Maladie, Conakry, Guinea		https://ClinicalTrials.gov/show/NCT03356665
Trypanosomiasis	NCT03356665	Diagnostic Tools for Human African Trypanosomiasis Elimination and Clinical Trials: WP2 Passive Case Detection	DiTECT-WP2	Completed	No Results Available	African Trypanosomiases|West African; Trypanosomiasis|Sleeping Sickness; West African|Trypanosoma Brucei Gambiense; Infection	Diagnostic Test: Rapid diagnostic test (RDT)|Diagnostic Test: Serological and molecular tests on DBS	Sensitivity for HAT diagnosis of RDT, RDT combinations, algorithms of RDT and serological and/or molecular tests on HAT clinical suspects|Specificity for HAT diagnosis of RDT, RDT combinations, algorithms of RDT and serological and/or molecular tests on HAT clinical suspects	Institut de Recherche pour le Developpement|Ministry of Public Health, Democratic Republic of the Congo|Ministry of Health, Guinea|Institut National de Sante Publique|Institut National de Recherche Biomédicale. Kinshasa, République Démocratique du Congo|CIRDES|Institute of Tropical Medicine, Belgium|University of Liverpool	All	4 Years and older (Child, Adult, Older Adult)	Not Applicable	10700	Other	Interventional	Allocation: N/A|Intervention Model: Single Group Assignment|Masking: None (Open Label)|Primary Purpose: Diagnostic	DiTECT-HAT-WP2	2017-08-01	2021-01-31	2021-01-31	2017-11-29		2021-02-21	Programme Nationale de Lutte contre la trypanosomiase humaine Africaine, Kinshasa, Congo, The Democratic Republic of the|Institut Pierre Richet, Institut National de Santé Publique, Bouaké, Côte D'Ivoire|Programme Nationale de Lutte contre la Trypanosomiase Humaine Africaine, Ministère de Santé, Division Prévention et Lutte contre la Maladie, Conakry, Guinea		https://ClinicalTrials.gov/show/NCT03356665
Brucei	NCT03112655	Diagnostic Tools for Human African Trypanosomiasis Elimination and Clinical Trials: Early Test-of-cure	DiTECT-WP4	Completed	No Results Available	African Trypanosomiasis|African; Trypanosomiasis, West|Sleeping Sickness; West African|Trypanosoma Brucei Gambiense; Infection	Diagnostic Test: RNA and neopterin detection	Sensitivity of SL-RNA detection in blood, SL-RNA detection in cerebrospinal fluid and of neopterin & 5-hydroxytryptophan quantification in cerebrospinal fluid for relapse after human African trypanosomiasis treatment|Specificity of SL-RNA detection in blood, SL-RNA detection in cerebrospinal fluid and of neopterin & 5-hydroxytryptophan quantification in cerebrospinal fluid for cure after human Af…	Institut de Recherche pour le Developpement|Institute of Tropical Medicine, Belgium|Institut National de Recherche Biomédicale. Kinshasa, République Démocratique du Congo|Ministry of Public Health, Democratic Republic of the Congo	All	15 Years and older (Child, Adult, Older Adult)	Not Applicable	88	Other	Interventional	Allocation: N/A|Intervention Model: Sequential Assignment|Masking: None (Open Label)|Primary Purpose: Diagnostic	DiTECT-HAT-WP4	2017-02-24	2021-01-31	2021-01-31	April 13, 2017		2021-02-21	Programme Nationale de Lutte contre la trypanosomiase humaine Africaine, Kinshasa, Congo, The Democratic Republic of the		https://ClinicalTrials.gov/show/NCT03112655
Gambiense	NCT03112655	Diagnostic Tools for Human African Trypanosomiasis Elimination and Clinical Trials: Early Test-of-cure	DiTECT-WP4	Completed	No Results Available	African Trypanosomiasis|African; Trypanosomiasis, West|Sleeping Sickness; West African|Trypanosoma Brucei Gambiense; Infection	Diagnostic Test: RNA and neopterin detection	Sensitivity of SL-RNA detection in blood, SL-RNA detection in cerebrospinal fluid and of neopterin & 5-hydroxytryptophan quantification in cerebrospinal fluid for relapse after human African trypanosomiasis treatment|Specificity of SL-RNA detection in blood, SL-RNA detection in cerebrospinal fluid and of neopterin & 5-hydroxytryptophan quantification in cerebrospinal fluid for cure after human Af…	Institut de Recherche pour le Developpement|Institute of Tropical Medicine, Belgium|Institut National de Recherche Biomédicale. Kinshasa, République Démocratique du Congo|Ministry of Public Health, Democratic Republic of the Congo	All	15 Years and older (Child, Adult, Older Adult)	Not Applicable	88	Other	Interventional	Allocation: N/A|Intervention Model: Sequential Assignment|Masking: None (Open Label)|Primary Purpose: Diagnostic	DiTECT-HAT-WP4	2017-02-24	2021-01-31	2021-01-31	April 13, 2017		2021-02-21	Programme Nationale de Lutte contre la trypanosomiase humaine Africaine, Kinshasa, Congo, The Democratic Republic of the		https://ClinicalTrials.gov/show/NCT03112655
Sleeping sickness	NCT03112655	Diagnostic Tools for Human African Trypanosomiasis Elimination and Clinical Trials: Early Test-of-cure	DiTECT-WP4	Completed	No Results Available	African Trypanosomiasis|African; Trypanosomiasis, West|Sleeping Sickness; West African|Trypanosoma Brucei Gambiense; Infection	Diagnostic Test: RNA and neopterin detection	Sensitivity of SL-RNA detection in blood, SL-RNA detection in cerebrospinal fluid and of neopterin & 5-hydroxytryptophan quantification in cerebrospinal fluid for relapse after human African trypanosomiasis treatment|Specificity of SL-RNA detection in blood, SL-RNA detection in cerebrospinal fluid and of neopterin & 5-hydroxytryptophan quantification in cerebrospinal fluid for cure after human Af…	Institut de Recherche pour le Developpement|Institute of Tropical Medicine, Belgium|Institut National de Recherche Biomédicale. Kinshasa, République Démocratique du Congo|Ministry of Public Health, Democratic Republic of the Congo	All	15 Years and older (Child, Adult, Older Adult)	Not Applicable	88	Other	Interventional	Allocation: N/A|Intervention Model: Sequential Assignment|Masking: None (Open Label)|Primary Purpose: Diagnostic	DiTECT-HAT-WP4	2017-02-24	2021-01-31	2021-01-31	April 13, 2017		2021-02-21	Programme Nationale de Lutte contre la trypanosomiase humaine Africaine, Kinshasa, Congo, The Democratic Republic of the		https://ClinicalTrials.gov/show/NCT03112655
Trypanosoma	NCT03112655	Diagnostic Tools for Human African Trypanosomiasis Elimination and Clinical Trials: Early Test-of-cure	DiTECT-WP4	Completed	No Results Available	African Trypanosomiasis|African; Trypanosomiasis, West|Sleeping Sickness; West African|Trypanosoma Brucei Gambiense; Infection	Diagnostic Test: RNA and neopterin detection	Sensitivity of SL-RNA detection in blood, SL-RNA detection in cerebrospinal fluid and of neopterin & 5-hydroxytryptophan quantification in cerebrospinal fluid for relapse after human African trypanosomiasis treatment|Specificity of SL-RNA detection in blood, SL-RNA detection in cerebrospinal fluid and of neopterin & 5-hydroxytryptophan quantification in cerebrospinal fluid for cure after human Af…	Institut de Recherche pour le Developpement|Institute of Tropical Medicine, Belgium|Institut National de Recherche Biomédicale. Kinshasa, République Démocratique du Congo|Ministry of Public Health, Democratic Republic of the Congo	All	15 Years and older (Child, Adult, Older Adult)	Not Applicable	88	Other	Interventional	Allocation: N/A|Intervention Model: Sequential Assignment|Masking: None (Open Label)|Primary Purpose: Diagnostic	DiTECT-HAT-WP4	2017-02-24	2021-01-31	2021-01-31	April 13, 2017		2021-02-21	Programme Nationale de Lutte contre la trypanosomiase humaine Africaine, Kinshasa, Congo, The Democratic Republic of the		https://ClinicalTrials.gov/show/NCT03112655
Trypanosomiasis	NCT03112655	Diagnostic Tools for Human African Trypanosomiasis Elimination and Clinical Trials: Early Test-of-cure	DiTECT-WP4	Completed	No Results Available	African Trypanosomiasis|African; Trypanosomiasis, West|Sleeping Sickness; West African|Trypanosoma Brucei Gambiense; Infection	Diagnostic Test: RNA and neopterin detection	Sensitivity of SL-RNA detection in blood, SL-RNA detection in cerebrospinal fluid and of neopterin & 5-hydroxytryptophan quantification in cerebrospinal fluid for relapse after human African trypanosomiasis treatment|Specificity of SL-RNA detection in blood, SL-RNA detection in cerebrospinal fluid and of neopterin & 5-hydroxytryptophan quantification in cerebrospinal fluid for cure after human Af…	Institut de Recherche pour le Developpement|Institute of Tropical Medicine, Belgium|Institut National de Recherche Biomédicale. Kinshasa, République Démocratique du Congo|Ministry of Public Health, Democratic Republic of the Congo	All	15 Years and older (Child, Adult, Older Adult)	Not Applicable	88	Other	Interventional	Allocation: N/A|Intervention Model: Sequential Assignment|Masking: None (Open Label)|Primary Purpose: Diagnostic	DiTECT-HAT-WP4	2017-02-24	2021-01-31	2021-01-31	April 13, 2017		2021-02-21	Programme Nationale de Lutte contre la trypanosomiase humaine Africaine, Kinshasa, Congo, The Democratic Republic of the		https://ClinicalTrials.gov/show/NCT03112655
Dengue	NCT04170140	Study on Prescribers' Knowledge and Understanding of Safety Messages Following Dengvaxia® Product Information Update	DNG00042	Completed	No Results Available	Dengue Virus Infection	Other: No intervention	Healthcare professionals' knowledge and understanding of key safety messages provided in risk minimization measures materials|Healthcare professionals' knowledge of Dengvaxia product information	Sanofi Pasteur, a Sanofi Company|Sanofi	All	Child, Adult, Older Adult		300	Industry	Observational	Observational Model: Other|Time Perspective: Cross-Sectional	DNG00042|U1111-1233-9599	2020-01-07	2020-03-05	2020-03-05	2019-11-20		April 25, 2022	Real World Evidence Solutions IQVIA, La Defense, France		https://ClinicalTrials.gov/show/NCT04170140
Dengue hemorrhagic fever	NCT04170140	Study on Prescribers' Knowledge and Understanding of Safety Messages Following Dengvaxia® Product Information Update	DNG00042	Completed	No Results Available	Dengue Virus Infection	Other: No intervention	Healthcare professionals' knowledge and understanding of key safety messages provided in risk minimization measures materials|Healthcare professionals' knowledge of Dengvaxia product information	Sanofi Pasteur, a Sanofi Company|Sanofi	All	Child, Adult, Older Adult		300	Industry	Observational	Observational Model: Other|Time Perspective: Cross-Sectional	DNG00042|U1111-1233-9599	2020-01-07	2020-03-05	2020-03-05	2019-11-20		April 25, 2022	Real World Evidence Solutions IQVIA, La Defense, France		https://ClinicalTrials.gov/show/NCT04170140
Dengue shock syndrome	NCT04170140	Study on Prescribers' Knowledge and Understanding of Safety Messages Following Dengvaxia® Product Information Update	DNG00042	Completed	No Results Available	Dengue Virus Infection	Other: No intervention	Healthcare professionals' knowledge and understanding of key safety messages provided in risk minimization measures materials|Healthcare professionals' knowledge of Dengvaxia product information	Sanofi Pasteur, a Sanofi Company|Sanofi	All	Child, Adult, Older Adult		300	Industry	Observational	Observational Model: Other|Time Perspective: Cross-Sectional	DNG00042|U1111-1233-9599	2020-01-07	2020-03-05	2020-03-05	2019-11-20		April 25, 2022	Real World Evidence Solutions IQVIA, La Defense, France		https://ClinicalTrials.gov/show/NCT04170140
Dengue	NCT04486638	Dengvaxia US Pregnancy Registry	DNG00044	Not yet recruiting	No Results Available	Dengue Virus Infection	Biological: Dengue Tetravalent Vaccine, Live	Percentage of pregnant women with maternal adverse events|Pecentage of women with obstetrical adverse events|Percentage of participants with adverse pregnancy outcome|Percentage of offsprings with neonatal adverse events|Percentage of offsprings with infant adverse events	Sanofi Pasteur, a Sanofi Company|Sanofi	All	Child, Adult, Older Adult		500	Industry	Observational	Observational Model: Cohort|Time Perspective: Prospective	DNG00044	2021-10-01	2026-11-01	2026-11-01	2020-07-24		2021-07-08			https://ClinicalTrials.gov/show/NCT04486638
Dengue hemorrhagic fever	NCT04486638	Dengvaxia US Pregnancy Registry	DNG00044	Not yet recruiting	No Results Available	Dengue Virus Infection	Biological: Dengue Tetravalent Vaccine, Live	Percentage of pregnant women with maternal adverse events|Pecentage of women with obstetrical adverse events|Percentage of participants with adverse pregnancy outcome|Percentage of offsprings with neonatal adverse events|Percentage of offsprings with infant adverse events	Sanofi Pasteur, a Sanofi Company|Sanofi	All	Child, Adult, Older Adult		500	Industry	Observational	Observational Model: Cohort|Time Perspective: Prospective	DNG00044	2021-10-01	2026-11-01	2026-11-01	2020-07-24		2021-07-08			https://ClinicalTrials.gov/show/NCT04486638
Dengue shock syndrome	NCT04486638	Dengvaxia US Pregnancy Registry	DNG00044	Not yet recruiting	No Results Available	Dengue Virus Infection	Biological: Dengue Tetravalent Vaccine, Live	Percentage of pregnant women with maternal adverse events|Pecentage of women with obstetrical adverse events|Percentage of participants with adverse pregnancy outcome|Percentage of offsprings with neonatal adverse events|Percentage of offsprings with infant adverse events	Sanofi Pasteur, a Sanofi Company|Sanofi	All	Child, Adult, Older Adult		500	Industry	Observational	Observational Model: Cohort|Time Perspective: Prospective	DNG00044	2021-10-01	2026-11-01	2026-11-01	2020-07-24		2021-07-08			https://ClinicalTrials.gov/show/NCT04486638
Lymphatic filariasis	NCT04188301	Safety and Efficacy of IDA for Onchocerciasis	DOLF IDA/Oncho	Active, not recruiting	No Results Available	Onchocerciasis	Drug: IVM w/ ALB|Drug: Single dose of IDA|Drug: Three daily doses of IDA	Rates/types of severe adverse events (SAEs) across study arms|Percentage of worms killed/sterilized across study arms|Rates of SAEs by treatment group in those with intraocular mf just prior to treatment with IDA|Rates of ocular adverse events (any grade) by treatment group|Effectiveness of killing adult female worms|Effectiveness of clearing microfilariae from skin by skin snips|Effectiveness fo…	Washington University School of Medicine|Case Western Reserve University|University of Health and Allied Sciences	All	16 Years to 70 Years (Child, Adult, Older Adult)	Phase 2	201	Other	Interventional	Allocation: Randomized|Intervention Model: Parallel Assignment|Masking: None (Open Label)|Primary Purpose: Treatment	201910085	2019-12-06	2022-01-01	2023-01-01	2019-12-05		2022-02-11	University of Health and Allied Sciences, Hohoe, Ghana		https://ClinicalTrials.gov/show/NCT04188301
Elephantiasis tropica	NCT04188301	Safety and Efficacy of IDA for Onchocerciasis	DOLF IDA/Oncho	Active, not recruiting	No Results Available	Onchocerciasis	Drug: IVM w/ ALB|Drug: Single dose of IDA|Drug: Three daily doses of IDA	Rates/types of severe adverse events (SAEs) across study arms|Percentage of worms killed/sterilized across study arms|Rates of SAEs by treatment group in those with intraocular mf just prior to treatment with IDA|Rates of ocular adverse events (any grade) by treatment group|Effectiveness of killing adult female worms|Effectiveness of clearing microfilariae from skin by skin snips|Effectiveness fo…	Washington University School of Medicine|Case Western Reserve University|University of Health and Allied Sciences	All	16 Years to 70 Years (Child, Adult, Older Adult)	Phase 2	201	Other	Interventional	Allocation: Randomized|Intervention Model: Parallel Assignment|Masking: None (Open Label)|Primary Purpose: Treatment	201910085	2019-12-06	2022-01-01	2023-01-01	2019-12-05		2022-02-11	University of Health and Allied Sciences, Hohoe, Ghana		https://ClinicalTrials.gov/show/NCT04188301
Onchocerciasis	NCT04188301	Safety and Efficacy of IDA for Onchocerciasis	DOLF IDA/Oncho	Active, not recruiting	No Results Available	Onchocerciasis	Drug: IVM w/ ALB|Drug: Single dose of IDA|Drug: Three daily doses of IDA	Rates/types of severe adverse events (SAEs) across study arms|Percentage of worms killed/sterilized across study arms|Rates of SAEs by treatment group in those with intraocular mf just prior to treatment with IDA|Rates of ocular adverse events (any grade) by treatment group|Effectiveness of killing adult female worms|Effectiveness of clearing microfilariae from skin by skin snips|Effectiveness fo…	Washington University School of Medicine|Case Western Reserve University|University of Health and Allied Sciences	All	16 Years to 70 Years (Child, Adult, Older Adult)	Phase 2	201	Other	Interventional	Allocation: Randomized|Intervention Model: Parallel Assignment|Masking: None (Open Label)|Primary Purpose: Treatment	201910085	2019-12-06	2022-01-01	2023-01-01	2019-12-05		2022-02-11	University of Health and Allied Sciences, Hohoe, Ghana		https://ClinicalTrials.gov/show/NCT04188301
worm infection	NCT04188301	Safety and Efficacy of IDA for Onchocerciasis	DOLF IDA/Oncho	Active, not recruiting	No Results Available	Onchocerciasis	Drug: IVM w/ ALB|Drug: Single dose of IDA|Drug: Three daily doses of IDA	Rates/types of severe adverse events (SAEs) across study arms|Percentage of worms killed/sterilized across study arms|Rates of SAEs by treatment group in those with intraocular mf just prior to treatment with IDA|Rates of ocular adverse events (any grade) by treatment group|Effectiveness of killing adult female worms|Effectiveness of clearing microfilariae from skin by skin snips|Effectiveness fo…	Washington University School of Medicine|Case Western Reserve University|University of Health and Allied Sciences	All	16 Years to 70 Years (Child, Adult, Older Adult)	Phase 2	201	Other	Interventional	Allocation: Randomized|Intervention Model: Parallel Assignment|Masking: None (Open Label)|Primary Purpose: Treatment	201910085	2019-12-06	2022-01-01	2023-01-01	2019-12-05		2022-02-11	University of Health and Allied Sciences, Hohoe, Ghana		https://ClinicalTrials.gov/show/NCT04188301
lymphatic filariasis	NCT04188301	Safety and Efficacy of IDA for Onchocerciasis	DOLF IDA/Oncho	Active, not recruiting	No Results Available	Onchocerciasis	Drug: IVM w/ ALB|Drug: Single dose of IDA|Drug: Three daily doses of IDA	Rates/types of severe adverse events (SAEs) across study arms|Percentage of worms killed/sterilized across study arms|Rates of SAEs by treatment group in those with intraocular mf just prior to treatment with IDA|Rates of ocular adverse events (any grade) by treatment group|Effectiveness of killing adult female worms|Effectiveness of clearing microfilariae from skin by skin snips|Effectiveness fo…	Washington University School of Medicine|Case Western Reserve University|University of Health and Allied Sciences	All	16 Years to 70 Years (Child, Adult, Older Adult)	Phase 2	201	Other	Interventional	Allocation: Randomized|Intervention Model: Parallel Assignment|Masking: None (Open Label)|Primary Purpose: Treatment	201910085	2019-12-06	2022-01-01	2023-01-01	2019-12-05		2022-02-11	University of Health and Allied Sciences, Hohoe, Ghana		https://ClinicalTrials.gov/show/NCT04188301
Onchocerciasis	NCT04188301	Safety and Efficacy of IDA for Onchocerciasis	DOLF IDA/Oncho	Active, not recruiting	No Results Available	Onchocerciasis	Drug: IVM w/ ALB|Drug: Single dose of IDA|Drug: Three daily doses of IDA	Rates/types of severe adverse events (SAEs) across study arms|Percentage of worms killed/sterilized across study arms|Rates of SAEs by treatment group in those with intraocular mf just prior to treatment with IDA|Rates of ocular adverse events (any grade) by treatment group|Effectiveness of killing adult female worms|Effectiveness of clearing microfilariae from skin by skin snips|Effectiveness fo…	Washington University School of Medicine|Case Western Reserve University|University of Health and Allied Sciences	All	16 Years to 70 Years (Child, Adult, Older Adult)	Phase 2	201	Other	Interventional	Allocation: Randomized|Intervention Model: Parallel Assignment|Masking: None (Open Label)|Primary Purpose: Treatment	201910085	2019-12-06	2022-01-01	2023-01-01	2019-12-05		2022-02-11	University of Health and Allied Sciences, Hohoe, Ghana		https://ClinicalTrials.gov/show/NCT04188301
nematodiasis	NCT04188301	Safety and Efficacy of IDA for Onchocerciasis	DOLF IDA/Oncho	Active, not recruiting	No Results Available	Onchocerciasis	Drug: IVM w/ ALB|Drug: Single dose of IDA|Drug: Three daily doses of IDA	Rates/types of severe adverse events (SAEs) across study arms|Percentage of worms killed/sterilized across study arms|Rates of SAEs by treatment group in those with intraocular mf just prior to treatment with IDA|Rates of ocular adverse events (any grade) by treatment group|Effectiveness of killing adult female worms|Effectiveness of clearing microfilariae from skin by skin snips|Effectiveness fo…	Washington University School of Medicine|Case Western Reserve University|University of Health and Allied Sciences	All	16 Years to 70 Years (Child, Adult, Older Adult)	Phase 2	201	Other	Interventional	Allocation: Randomized|Intervention Model: Parallel Assignment|Masking: None (Open Label)|Primary Purpose: Treatment	201910085	2019-12-06	2022-01-01	2023-01-01	2019-12-05		2022-02-11	University of Health and Allied Sciences, Hohoe, Ghana		https://ClinicalTrials.gov/show/NCT04188301
Lymphatic filariasis	NCT01905423	Optimization of Mass Drug Administration With Existing Drug Regimens for Lymphatic Filariasis and Onchocerciasis	DOLF-Indo	Completed	Has Results	Lymphatic Filariasis|Soil Transmitted Helminth Infections	Drug: Albendazole (annual)|Drug: Diethylcarbamazine (annual)|Drug: Albendazole (semiannual)|Drug: Diethylcarbamazine (semiannual)	Prevalence of Microfilaria in Blood as Determined by Microscopy of Participant Blood|Prevalence of Positive Brugia Rapid Antifilarial Antibody Tests|Prevalence of Circulating Filarial Antigen in Blood as Determined by ICT Card Test|Prevalence of Ascaris Infection|Prevalence of Hookworm Infection|Prevalence of Trichuris Infection	Washington University School of Medicine	All	5 Years and older (Child, Adult, Older Adult)		17108	Other	Observational	Observational Model: Ecologic or Community|Time Perspective: Cross-Sectional	201103313	2011-05-01	2015-03-01	2015-12-01	2013-07-23	2017-10-16	2020-11-17	University of Indonesia, Department of Parasitology, Jakarta, Java, Indonesia	"Study Protocol and Statistical Analysis Plan", https://ClinicalTrials.gov/ProvidedDocs/23/NCT01905423/Prot_SAP_000.pdf	https://ClinicalTrials.gov/show/NCT01905423
Elephantiasis tropica	NCT01905423	Optimization of Mass Drug Administration With Existing Drug Regimens for Lymphatic Filariasis and Onchocerciasis	DOLF-Indo	Completed	Has Results	Lymphatic Filariasis|Soil Transmitted Helminth Infections	Drug: Albendazole (annual)|Drug: Diethylcarbamazine (annual)|Drug: Albendazole (semiannual)|Drug: Diethylcarbamazine (semiannual)	Prevalence of Microfilaria in Blood as Determined by Microscopy of Participant Blood|Prevalence of Positive Brugia Rapid Antifilarial Antibody Tests|Prevalence of Circulating Filarial Antigen in Blood as Determined by ICT Card Test|Prevalence of Ascaris Infection|Prevalence of Hookworm Infection|Prevalence of Trichuris Infection	Washington University School of Medicine	All	5 Years and older (Child, Adult, Older Adult)		17108	Other	Observational	Observational Model: Ecologic or Community|Time Perspective: Cross-Sectional	201103313	2011-05-01	2015-03-01	2015-12-01	2013-07-23	2017-10-16	2020-11-17	University of Indonesia, Department of Parasitology, Jakarta, Java, Indonesia	"Study Protocol and Statistical Analysis Plan", https://ClinicalTrials.gov/ProvidedDocs/23/NCT01905423/Prot_SAP_000.pdf	https://ClinicalTrials.gov/show/NCT01905423
filarial worms	NCT01905423	Optimization of Mass Drug Administration With Existing Drug Regimens for Lymphatic Filariasis and Onchocerciasis	DOLF-Indo	Completed	Has Results	Lymphatic Filariasis|Soil Transmitted Helminth Infections	Drug: Albendazole (annual)|Drug: Diethylcarbamazine (annual)|Drug: Albendazole (semiannual)|Drug: Diethylcarbamazine (semiannual)	Prevalence of Microfilaria in Blood as Determined by Microscopy of Participant Blood|Prevalence of Positive Brugia Rapid Antifilarial Antibody Tests|Prevalence of Circulating Filarial Antigen in Blood as Determined by ICT Card Test|Prevalence of Ascaris Infection|Prevalence of Hookworm Infection|Prevalence of Trichuris Infection	Washington University School of Medicine	All	5 Years and older (Child, Adult, Older Adult)		17108	Other	Observational	Observational Model: Ecologic or Community|Time Perspective: Cross-Sectional	201103313	2011-05-01	2015-03-01	2015-12-01	2013-07-23	2017-10-16	2020-11-17	University of Indonesia, Department of Parasitology, Jakarta, Java, Indonesia	"Study Protocol and Statistical Analysis Plan", https://ClinicalTrials.gov/ProvidedDocs/23/NCT01905423/Prot_SAP_000.pdf	https://ClinicalTrials.gov/show/NCT01905423
Onchocerciasis	NCT01905423	Optimization of Mass Drug Administration With Existing Drug Regimens for Lymphatic Filariasis and Onchocerciasis	DOLF-Indo	Completed	Has Results	Lymphatic Filariasis|Soil Transmitted Helminth Infections	Drug: Albendazole (annual)|Drug: Diethylcarbamazine (annual)|Drug: Albendazole (semiannual)|Drug: Diethylcarbamazine (semiannual)	Prevalence of Microfilaria in Blood as Determined by Microscopy of Participant Blood|Prevalence of Positive Brugia Rapid Antifilarial Antibody Tests|Prevalence of Circulating Filarial Antigen in Blood as Determined by ICT Card Test|Prevalence of Ascaris Infection|Prevalence of Hookworm Infection|Prevalence of Trichuris Infection	Washington University School of Medicine	All	5 Years and older (Child, Adult, Older Adult)		17108	Other	Observational	Observational Model: Ecologic or Community|Time Perspective: Cross-Sectional	201103313	2011-05-01	2015-03-01	2015-12-01	2013-07-23	2017-10-16	2020-11-17	University of Indonesia, Department of Parasitology, Jakarta, Java, Indonesia	"Study Protocol and Statistical Analysis Plan", https://ClinicalTrials.gov/ProvidedDocs/23/NCT01905423/Prot_SAP_000.pdf	https://ClinicalTrials.gov/show/NCT01905423
worm infection	NCT01905423	Optimization of Mass Drug Administration With Existing Drug Regimens for Lymphatic Filariasis and Onchocerciasis	DOLF-Indo	Completed	Has Results	Lymphatic Filariasis|Soil Transmitted Helminth Infections	Drug: Albendazole (annual)|Drug: Diethylcarbamazine (annual)|Drug: Albendazole (semiannual)|Drug: Diethylcarbamazine (semiannual)	Prevalence of Microfilaria in Blood as Determined by Microscopy of Participant Blood|Prevalence of Positive Brugia Rapid Antifilarial Antibody Tests|Prevalence of Circulating Filarial Antigen in Blood as Determined by ICT Card Test|Prevalence of Ascaris Infection|Prevalence of Hookworm Infection|Prevalence of Trichuris Infection	Washington University School of Medicine	All	5 Years and older (Child, Adult, Older Adult)		17108	Other	Observational	Observational Model: Ecologic or Community|Time Perspective: Cross-Sectional	201103313	2011-05-01	2015-03-01	2015-12-01	2013-07-23	2017-10-16	2020-11-17	University of Indonesia, Department of Parasitology, Jakarta, Java, Indonesia	"Study Protocol and Statistical Analysis Plan", https://ClinicalTrials.gov/ProvidedDocs/23/NCT01905423/Prot_SAP_000.pdf	https://ClinicalTrials.gov/show/NCT01905423
Soil-transmitted helminthiases	NCT01905423	Optimization of Mass Drug Administration With Existing Drug Regimens for Lymphatic Filariasis and Onchocerciasis	DOLF-Indo	Completed	Has Results	Lymphatic Filariasis|Soil Transmitted Helminth Infections	Drug: Albendazole (annual)|Drug: Diethylcarbamazine (annual)|Drug: Albendazole (semiannual)|Drug: Diethylcarbamazine (semiannual)	Prevalence of Microfilaria in Blood as Determined by Microscopy of Participant Blood|Prevalence of Positive Brugia Rapid Antifilarial Antibody Tests|Prevalence of Circulating Filarial Antigen in Blood as Determined by ICT Card Test|Prevalence of Ascaris Infection|Prevalence of Hookworm Infection|Prevalence of Trichuris Infection	Washington University School of Medicine	All	5 Years and older (Child, Adult, Older Adult)		17108	Other	Observational	Observational Model: Ecologic or Community|Time Perspective: Cross-Sectional	201103313	2011-05-01	2015-03-01	2015-12-01	2013-07-23	2017-10-16	2020-11-17	University of Indonesia, Department of Parasitology, Jakarta, Java, Indonesia	"Study Protocol and Statistical Analysis Plan", https://ClinicalTrials.gov/ProvidedDocs/23/NCT01905423/Prot_SAP_000.pdf	https://ClinicalTrials.gov/show/NCT01905423
lymphatic filariasis	NCT01905423	Optimization of Mass Drug Administration With Existing Drug Regimens for Lymphatic Filariasis and Onchocerciasis	DOLF-Indo	Completed	Has Results	Lymphatic Filariasis|Soil Transmitted Helminth Infections	Drug: Albendazole (annual)|Drug: Diethylcarbamazine (annual)|Drug: Albendazole (semiannual)|Drug: Diethylcarbamazine (semiannual)	Prevalence of Microfilaria in Blood as Determined by Microscopy of Participant Blood|Prevalence of Positive Brugia Rapid Antifilarial Antibody Tests|Prevalence of Circulating Filarial Antigen in Blood as Determined by ICT Card Test|Prevalence of Ascaris Infection|Prevalence of Hookworm Infection|Prevalence of Trichuris Infection	Washington University School of Medicine	All	5 Years and older (Child, Adult, Older Adult)		17108	Other	Observational	Observational Model: Ecologic or Community|Time Perspective: Cross-Sectional	201103313	2011-05-01	2015-03-01	2015-12-01	2013-07-23	2017-10-16	2020-11-17	University of Indonesia, Department of Parasitology, Jakarta, Java, Indonesia	"Study Protocol and Statistical Analysis Plan", https://ClinicalTrials.gov/ProvidedDocs/23/NCT01905423/Prot_SAP_000.pdf	https://ClinicalTrials.gov/show/NCT01905423
Onchocerciasis	NCT01905423	Optimization of Mass Drug Administration With Existing Drug Regimens for Lymphatic Filariasis and Onchocerciasis	DOLF-Indo	Completed	Has Results	Lymphatic Filariasis|Soil Transmitted Helminth Infections	Drug: Albendazole (annual)|Drug: Diethylcarbamazine (annual)|Drug: Albendazole (semiannual)|Drug: Diethylcarbamazine (semiannual)	Prevalence of Microfilaria in Blood as Determined by Microscopy of Participant Blood|Prevalence of Positive Brugia Rapid Antifilarial Antibody Tests|Prevalence of Circulating Filarial Antigen in Blood as Determined by ICT Card Test|Prevalence of Ascaris Infection|Prevalence of Hookworm Infection|Prevalence of Trichuris Infection	Washington University School of Medicine	All	5 Years and older (Child, Adult, Older Adult)		17108	Other	Observational	Observational Model: Ecologic or Community|Time Perspective: Cross-Sectional	201103313	2011-05-01	2015-03-01	2015-12-01	2013-07-23	2017-10-16	2020-11-17	University of Indonesia, Department of Parasitology, Jakarta, Java, Indonesia	"Study Protocol and Statistical Analysis Plan", https://ClinicalTrials.gov/ProvidedDocs/23/NCT01905423/Prot_SAP_000.pdf	https://ClinicalTrials.gov/show/NCT01905423
nematodiasis	NCT01905423	Optimization of Mass Drug Administration With Existing Drug Regimens for Lymphatic Filariasis and Onchocerciasis	DOLF-Indo	Completed	Has Results	Lymphatic Filariasis|Soil Transmitted Helminth Infections	Drug: Albendazole (annual)|Drug: Diethylcarbamazine (annual)|Drug: Albendazole (semiannual)|Drug: Diethylcarbamazine (semiannual)	Prevalence of Microfilaria in Blood as Determined by Microscopy of Participant Blood|Prevalence of Positive Brugia Rapid Antifilarial Antibody Tests|Prevalence of Circulating Filarial Antigen in Blood as Determined by ICT Card Test|Prevalence of Ascaris Infection|Prevalence of Hookworm Infection|Prevalence of Trichuris Infection	Washington University School of Medicine	All	5 Years and older (Child, Adult, Older Adult)		17108	Other	Observational	Observational Model: Ecologic or Community|Time Perspective: Cross-Sectional	201103313	2011-05-01	2015-03-01	2015-12-01	2013-07-23	2017-10-16	2020-11-17	University of Indonesia, Department of Parasitology, Jakarta, Java, Indonesia	"Study Protocol and Statistical Analysis Plan", https://ClinicalTrials.gov/ProvidedDocs/23/NCT01905423/Prot_SAP_000.pdf	https://ClinicalTrials.gov/show/NCT01905423
Lymphatic filariasis	NCT01905436	Mass Drug Administration for Lymphatic Filariasis and Onchocerciasis for Liberia	DOLF-LIBERIA	Completed	No Results Available	Lymphatic Filariasis|Onchocerciasis|Soil Transmitted Helminth (STH) Infections	Drug: Annual versus Semiannual Albendazole plus Ivermectin Mass Drug Administration	Prevalence of W. bancrofti microfilaria (4 years)|Prevalence of W. bancrofti filarial antigenemia (4 years)|Prevalence of O. volvulus microfilaria (4 years)|Community egg load of soil transmitted helminth (STH) eggs (4 years)|Prevalence of W. bancrofti microfilaria (7 years)|Prevalence of W. bancrofti filarial antigenemia (7 years)|Prevalence of O. volvulus microfilaria (7 years)|Community egg lo…	Washington University School of Medicine	All	5 Years and older (Child, Adult, Older Adult)		21862	Other	Observational	Observational Model: Ecologic or Community|Time Perspective: Cross-Sectional	201107185	2012-03-01	April 2017	2021-07-01	2013-07-23		2022-02-11	Liberian Institute of Biomedical Research, Charlesville, Margibi, Liberia	"Study Protocol and Statistical Analysis Plan", https://ClinicalTrials.gov/ProvidedDocs/36/NCT01905436/Prot_SAP_000.pdf|"Informed Consent Form", https://ClinicalTrials.gov/ProvidedDocs/36/NCT01905436/ICF_001.pdf	https://ClinicalTrials.gov/show/NCT01905436
Elephantiasis tropica	NCT01905436	Mass Drug Administration for Lymphatic Filariasis and Onchocerciasis for Liberia	DOLF-LIBERIA	Completed	No Results Available	Lymphatic Filariasis|Onchocerciasis|Soil Transmitted Helminth (STH) Infections	Drug: Annual versus Semiannual Albendazole plus Ivermectin Mass Drug Administration	Prevalence of W. bancrofti microfilaria (4 years)|Prevalence of W. bancrofti filarial antigenemia (4 years)|Prevalence of O. volvulus microfilaria (4 years)|Community egg load of soil transmitted helminth (STH) eggs (4 years)|Prevalence of W. bancrofti microfilaria (7 years)|Prevalence of W. bancrofti filarial antigenemia (7 years)|Prevalence of O. volvulus microfilaria (7 years)|Community egg lo…	Washington University School of Medicine	All	5 Years and older (Child, Adult, Older Adult)		21862	Other	Observational	Observational Model: Ecologic or Community|Time Perspective: Cross-Sectional	201107185	2012-03-01	April 2017	2021-07-01	2013-07-23		2022-02-11	Liberian Institute of Biomedical Research, Charlesville, Margibi, Liberia	"Study Protocol and Statistical Analysis Plan", https://ClinicalTrials.gov/ProvidedDocs/36/NCT01905436/Prot_SAP_000.pdf|"Informed Consent Form", https://ClinicalTrials.gov/ProvidedDocs/36/NCT01905436/ICF_001.pdf	https://ClinicalTrials.gov/show/NCT01905436
filarial worms	NCT01905436	Mass Drug Administration for Lymphatic Filariasis and Onchocerciasis for Liberia	DOLF-LIBERIA	Completed	No Results Available	Lymphatic Filariasis|Onchocerciasis|Soil Transmitted Helminth (STH) Infections	Drug: Annual versus Semiannual Albendazole plus Ivermectin Mass Drug Administration	Prevalence of W. bancrofti microfilaria (4 years)|Prevalence of W. bancrofti filarial antigenemia (4 years)|Prevalence of O. volvulus microfilaria (4 years)|Community egg load of soil transmitted helminth (STH) eggs (4 years)|Prevalence of W. bancrofti microfilaria (7 years)|Prevalence of W. bancrofti filarial antigenemia (7 years)|Prevalence of O. volvulus microfilaria (7 years)|Community egg lo…	Washington University School of Medicine	All	5 Years and older (Child, Adult, Older Adult)		21862	Other	Observational	Observational Model: Ecologic or Community|Time Perspective: Cross-Sectional	201107185	2012-03-01	April 2017	2021-07-01	2013-07-23		2022-02-11	Liberian Institute of Biomedical Research, Charlesville, Margibi, Liberia	"Study Protocol and Statistical Analysis Plan", https://ClinicalTrials.gov/ProvidedDocs/36/NCT01905436/Prot_SAP_000.pdf|"Informed Consent Form", https://ClinicalTrials.gov/ProvidedDocs/36/NCT01905436/ICF_001.pdf	https://ClinicalTrials.gov/show/NCT01905436
Onchocerciasis	NCT01905436	Mass Drug Administration for Lymphatic Filariasis and Onchocerciasis for Liberia	DOLF-LIBERIA	Completed	No Results Available	Lymphatic Filariasis|Onchocerciasis|Soil Transmitted Helminth (STH) Infections	Drug: Annual versus Semiannual Albendazole plus Ivermectin Mass Drug Administration	Prevalence of W. bancrofti microfilaria (4 years)|Prevalence of W. bancrofti filarial antigenemia (4 years)|Prevalence of O. volvulus microfilaria (4 years)|Community egg load of soil transmitted helminth (STH) eggs (4 years)|Prevalence of W. bancrofti microfilaria (7 years)|Prevalence of W. bancrofti filarial antigenemia (7 years)|Prevalence of O. volvulus microfilaria (7 years)|Community egg lo…	Washington University School of Medicine	All	5 Years and older (Child, Adult, Older Adult)		21862	Other	Observational	Observational Model: Ecologic or Community|Time Perspective: Cross-Sectional	201107185	2012-03-01	April 2017	2021-07-01	2013-07-23		2022-02-11	Liberian Institute of Biomedical Research, Charlesville, Margibi, Liberia	"Study Protocol and Statistical Analysis Plan", https://ClinicalTrials.gov/ProvidedDocs/36/NCT01905436/Prot_SAP_000.pdf|"Informed Consent Form", https://ClinicalTrials.gov/ProvidedDocs/36/NCT01905436/ICF_001.pdf	https://ClinicalTrials.gov/show/NCT01905436
worm infection	NCT01905436	Mass Drug Administration for Lymphatic Filariasis and Onchocerciasis for Liberia	DOLF-LIBERIA	Completed	No Results Available	Lymphatic Filariasis|Onchocerciasis|Soil Transmitted Helminth (STH) Infections	Drug: Annual versus Semiannual Albendazole plus Ivermectin Mass Drug Administration	Prevalence of W. bancrofti microfilaria (4 years)|Prevalence of W. bancrofti filarial antigenemia (4 years)|Prevalence of O. volvulus microfilaria (4 years)|Community egg load of soil transmitted helminth (STH) eggs (4 years)|Prevalence of W. bancrofti microfilaria (7 years)|Prevalence of W. bancrofti filarial antigenemia (7 years)|Prevalence of O. volvulus microfilaria (7 years)|Community egg lo…	Washington University School of Medicine	All	5 Years and older (Child, Adult, Older Adult)		21862	Other	Observational	Observational Model: Ecologic or Community|Time Perspective: Cross-Sectional	201107185	2012-03-01	April 2017	2021-07-01	2013-07-23		2022-02-11	Liberian Institute of Biomedical Research, Charlesville, Margibi, Liberia	"Study Protocol and Statistical Analysis Plan", https://ClinicalTrials.gov/ProvidedDocs/36/NCT01905436/Prot_SAP_000.pdf|"Informed Consent Form", https://ClinicalTrials.gov/ProvidedDocs/36/NCT01905436/ICF_001.pdf	https://ClinicalTrials.gov/show/NCT01905436
lymphatic filariasis	NCT01905436	Mass Drug Administration for Lymphatic Filariasis and Onchocerciasis for Liberia	DOLF-LIBERIA	Completed	No Results Available	Lymphatic Filariasis|Onchocerciasis|Soil Transmitted Helminth (STH) Infections	Drug: Annual versus Semiannual Albendazole plus Ivermectin Mass Drug Administration	Prevalence of W. bancrofti microfilaria (4 years)|Prevalence of W. bancrofti filarial antigenemia (4 years)|Prevalence of O. volvulus microfilaria (4 years)|Community egg load of soil transmitted helminth (STH) eggs (4 years)|Prevalence of W. bancrofti microfilaria (7 years)|Prevalence of W. bancrofti filarial antigenemia (7 years)|Prevalence of O. volvulus microfilaria (7 years)|Community egg lo…	Washington University School of Medicine	All	5 Years and older (Child, Adult, Older Adult)		21862	Other	Observational	Observational Model: Ecologic or Community|Time Perspective: Cross-Sectional	201107185	2012-03-01	April 2017	2021-07-01	2013-07-23		2022-02-11	Liberian Institute of Biomedical Research, Charlesville, Margibi, Liberia	"Study Protocol and Statistical Analysis Plan", https://ClinicalTrials.gov/ProvidedDocs/36/NCT01905436/Prot_SAP_000.pdf|"Informed Consent Form", https://ClinicalTrials.gov/ProvidedDocs/36/NCT01905436/ICF_001.pdf	https://ClinicalTrials.gov/show/NCT01905436
Onchocerciasis	NCT01905436	Mass Drug Administration for Lymphatic Filariasis and Onchocerciasis for Liberia	DOLF-LIBERIA	Completed	No Results Available	Lymphatic Filariasis|Onchocerciasis|Soil Transmitted Helminth (STH) Infections	Drug: Annual versus Semiannual Albendazole plus Ivermectin Mass Drug Administration	Prevalence of W. bancrofti microfilaria (4 years)|Prevalence of W. bancrofti filarial antigenemia (4 years)|Prevalence of O. volvulus microfilaria (4 years)|Community egg load of soil transmitted helminth (STH) eggs (4 years)|Prevalence of W. bancrofti microfilaria (7 years)|Prevalence of W. bancrofti filarial antigenemia (7 years)|Prevalence of O. volvulus microfilaria (7 years)|Community egg lo…	Washington University School of Medicine	All	5 Years and older (Child, Adult, Older Adult)		21862	Other	Observational	Observational Model: Ecologic or Community|Time Perspective: Cross-Sectional	201107185	2012-03-01	April 2017	2021-07-01	2013-07-23		2022-02-11	Liberian Institute of Biomedical Research, Charlesville, Margibi, Liberia	"Study Protocol and Statistical Analysis Plan", https://ClinicalTrials.gov/ProvidedDocs/36/NCT01905436/Prot_SAP_000.pdf|"Informed Consent Form", https://ClinicalTrials.gov/ProvidedDocs/36/NCT01905436/ICF_001.pdf	https://ClinicalTrials.gov/show/NCT01905436
nematodiasis	NCT01905436	Mass Drug Administration for Lymphatic Filariasis and Onchocerciasis for Liberia	DOLF-LIBERIA	Completed	No Results Available	Lymphatic Filariasis|Onchocerciasis|Soil Transmitted Helminth (STH) Infections	Drug: Annual versus Semiannual Albendazole plus Ivermectin Mass Drug Administration	Prevalence of W. bancrofti microfilaria (4 years)|Prevalence of W. bancrofti filarial antigenemia (4 years)|Prevalence of O. volvulus microfilaria (4 years)|Community egg load of soil transmitted helminth (STH) eggs (4 years)|Prevalence of W. bancrofti microfilaria (7 years)|Prevalence of W. bancrofti filarial antigenemia (7 years)|Prevalence of O. volvulus microfilaria (7 years)|Community egg lo…	Washington University School of Medicine	All	5 Years and older (Child, Adult, Older Adult)		21862	Other	Observational	Observational Model: Ecologic or Community|Time Perspective: Cross-Sectional	201107185	2012-03-01	April 2017	2021-07-01	2013-07-23		2022-02-11	Liberian Institute of Biomedical Research, Charlesville, Margibi, Liberia	"Study Protocol and Statistical Analysis Plan", https://ClinicalTrials.gov/ProvidedDocs/36/NCT01905436/Prot_SAP_000.pdf|"Informed Consent Form", https://ClinicalTrials.gov/ProvidedDocs/36/NCT01905436/ICF_001.pdf	https://ClinicalTrials.gov/show/NCT01905436
Chlamydia trachomatis	NCT04050540	Doxycycline PEP for Prevention of Sexually Transmitted Infections Among Kenyan Women Using HIV PrEP	dPEP-KE	Active, not recruiting	No Results Available	HIV Infections|HIV/AIDS|Neisseria Gonorrheae Infection|Chlamydia Trachomatis Infection|Syphilis Infection	Drug: Doxycycline	Incidence of N. gonorrhoeae, C. trachomatis, or early syphilis infection by laboratory-based diagnosis	University of Washington|Kenya Medical Research Institute|Kenya National AIDS & STI Control Programme|University of California, San Francisco|National Institute of Allergy and Infectious Diseases (NIAID)	Female	18 Years to 30 Years (Adult)	Phase 4	449	Other|NIH	Interventional	Allocation: Randomized|Intervention Model: Parallel Assignment|Masking: None (Open Label)|Primary Purpose: Prevention	STUDY00007487|R01AI145971	2020-02-05	2022-10-30	2024-06-30	2019-08-08		2022-03-09	Kenya Medical Research Institute, Kisumu, Kenya		https://ClinicalTrials.gov/show/NCT04050540
Dengue	NCT01666652	A Two-dose Primary Vaccination Study of a Tetravalent Dengue Virus Purified Inactivated Vaccine vs. Placebo in Healthy Adults	DPIV-001	Completed	Has Results	Dengue Fever	Biological: 4 µg TDENV-PIV with Alum adjuvant|Biological: 1 µg TDENV-PIV with AS03B1 adjuvant|Other: Phosphate buffered saline|Biological: 1 µg TDENV-PIV with Alum adjuvant|Biological: 1 µg TDENV-PIV with AS01E1 adjuvant	Number of Subjects With Adverse Events Within the 28 Day Follow-up|Incidence of Any Symptoms (Solicited and Unsolicited) Reported During the 7-day Post Vaccination Period. Total Vaccinated Cohort (TVC)|Incidence of General Symptoms (Solicited and Unsolicited) Reported During the 7-day Post Vaccination Period, Total Vaccinated Cohort (TVC)|Incidence of Local Symptoms (Solicited and Unsolicited) Re…	U.S. Army Medical Research and Development Command|GlaxoSmithKline|Walter Reed Army Institute of Research (WRAIR)	All	18 Years to 39 Years (Adult)	Phase 1	100	U.S. Fed|Industry	Interventional	Allocation: Randomized|Intervention Model: Parallel Assignment|Masking: Quadruple (Participant, Care Provider, Investigator, Outcomes Assessor)|Primary Purpose: Prevention	S-11-23|WRAIR 1923|GSK 116289|A-17355.b	2012-09-01	2015-09-01	2017-11-01	2012-08-16	2019-01-25	2019-01-25	WRAIR, Clinical Trials Center, Silver Spring, Maryland, United States		https://ClinicalTrials.gov/show/NCT01666652
Severe dengue	NCT01666652	A Two-dose Primary Vaccination Study of a Tetravalent Dengue Virus Purified Inactivated Vaccine vs. Placebo in Healthy Adults	DPIV-001	Completed	Has Results	Dengue Fever	Biological: 4 碌g TDENV-PIV with Alum adjuvant|Biological: 1 碌g TDENV-PIV with AS03B1 adjuvant|Other: Phosphate buffered saline|Biological: 1 碌g TDENV-PIV with Alum adjuvant|Biological: 1 碌g TDENV-PIV with AS01E1 adjuvant	Number of Subjects With Adverse Events Within the 28 Day Follow-up|Incidence of Any Symptoms (Solicited and Unsolicited) Reported During the 7-day Post Vaccination Period. Total Vaccinated Cohort (TVC)|Incidence of General Symptoms (Solicited and Unsolicited) Reported During the 7-day Post Vaccination Period, Total Vaccinated Cohort (TVC)|Incidence of Local Symptoms (Solicited and Unsolicited) Re…	U.S. Army Medical Research and Development Command|GlaxoSmithKline|Walter Reed Army Institute of Research (WRAIR)	All	18 Years to 39 Years 聽 (Adult)	Phase 1	100	U.S. Fed|Industry	Interventional	Allocation: Randomized|Intervention Model: Parallel Assignment|Masking: Quadruple (Participant, Care Provider, Investigator, Outcomes Assessor)|Primary Purpose: Prevention	S-11-23|WRAIR 1923|GSK 116289|A-17355.b	2012-09-01	2015-09-01	2017-11-01	2012-08-16	2019-01-25	2019-01-25	WRAIR, Clinical Trials Center, Silver Spring, Maryland, United States		https://ClinicalTrials.gov/show/NCT01666652
Dengue hemorrhagic fever	NCT01666652	A Two-dose Primary Vaccination Study of a Tetravalent Dengue Virus Purified Inactivated Vaccine vs. Placebo in Healthy Adults	DPIV-001	Completed	Has Results	Dengue Fever	Biological: 4 µg TDENV-PIV with Alum adjuvant|Biological: 1 µg TDENV-PIV with AS03B1 adjuvant|Other: Phosphate buffered saline|Biological: 1 µg TDENV-PIV with Alum adjuvant|Biological: 1 µg TDENV-PIV with AS01E1 adjuvant	Number of Subjects With Adverse Events Within the 28 Day Follow-up|Incidence of Any Symptoms (Solicited and Unsolicited) Reported During the 7-day Post Vaccination Period. Total Vaccinated Cohort (TVC)|Incidence of General Symptoms (Solicited and Unsolicited) Reported During the 7-day Post Vaccination Period, Total Vaccinated Cohort (TVC)|Incidence of Local Symptoms (Solicited and Unsolicited) Re…	U.S. Army Medical Research and Development Command|GlaxoSmithKline|Walter Reed Army Institute of Research (WRAIR)	All	18 Years to 39 Years (Adult)	Phase 1	100	U.S. Fed|Industry	Interventional	Allocation: Randomized|Intervention Model: Parallel Assignment|Masking: Quadruple (Participant, Care Provider, Investigator, Outcomes Assessor)|Primary Purpose: Prevention	S-11-23|WRAIR 1923|GSK 116289|A-17355.b	2012-09-01	2015-09-01	2017-11-01	2012-08-16	2019-01-25	2019-01-25	WRAIR, Clinical Trials Center, Silver Spring, Maryland, United States		https://ClinicalTrials.gov/show/NCT01666652
Dengue shock syndrome	NCT01666652	A Two-dose Primary Vaccination Study of a Tetravalent Dengue Virus Purified Inactivated Vaccine vs. Placebo in Healthy Adults	DPIV-001	Completed	Has Results	Dengue Fever	Biological: 4 µg TDENV-PIV with Alum adjuvant|Biological: 1 µg TDENV-PIV with AS03B1 adjuvant|Other: Phosphate buffered saline|Biological: 1 µg TDENV-PIV with Alum adjuvant|Biological: 1 µg TDENV-PIV with AS01E1 adjuvant	Number of Subjects With Adverse Events Within the 28 Day Follow-up|Incidence of Any Symptoms (Solicited and Unsolicited) Reported During the 7-day Post Vaccination Period. Total Vaccinated Cohort (TVC)|Incidence of General Symptoms (Solicited and Unsolicited) Reported During the 7-day Post Vaccination Period, Total Vaccinated Cohort (TVC)|Incidence of Local Symptoms (Solicited and Unsolicited) Re…	U.S. Army Medical Research and Development Command|GlaxoSmithKline|Walter Reed Army Institute of Research (WRAIR)	All	18 Years to 39 Years (Adult)	Phase 1	100	U.S. Fed|Industry	Interventional	Allocation: Randomized|Intervention Model: Parallel Assignment|Masking: Quadruple (Participant, Care Provider, Investigator, Outcomes Assessor)|Primary Purpose: Prevention	S-11-23|WRAIR 1923|GSK 116289|A-17355.b	2012-09-01	2015-09-01	2017-11-01	2012-08-16	2019-01-25	2019-01-25	WRAIR, Clinical Trials Center, Silver Spring, Maryland, United States		https://ClinicalTrials.gov/show/NCT01666652
Dengue	NCT01702857	A Two-dose Primary Vaccination Study of a Tetravalent Dengue Virus Purified Inactivated Vaccine vs. Placebo in Healthy Adults (in Puerto Rico)	DPIV-002	Completed	No Results Available	Dengue Fever	Biological: Biological/Vaccine: 4 µg TDENV-PIV with Alum adjuvant|Biological: Biological/Vaccine: 1 µg TDENV-PIV with AS03B adjuvant|Other: Phosphate buffered saline|Biological: 1 µg TDENV-PIV with Alum adjuvant|Biological: 1 µg TDENV-PIV with AS01E adjuvant	Safety and reactogenicity of various TDENV-PIV formulations from Day 0 through 28 days after the second dose (Day 0 - Day 56)|Humoral immunogenicity to each of four DENV types of various TDENV-PIV formulations 28 days after the second dose (Day 56)|Safety of various TDENV-PIV formulations, from Day 0 to Month 13 (Visits 1-11)|Humoral immunogenicity to each of four DENV types of various TDENV-PIV …	U.S. Army Medical Research and Development Command|GlaxoSmithKline|Walter Reed Army Institute of Research (WRAIR)	All	20 Years to 39 Years (Adult)	Phase 1	100	U.S. Fed|Industry	Interventional	Allocation: Randomized|Intervention Model: Parallel Assignment|Masking: Quadruple (Participant, Care Provider, Investigator, Outcomes Assessor)|Primary Purpose: Prevention	S-12-12|116614|WRAIR 1945|DPIV-002	2012-11-01	2017-01-20	2017-03-23	2012-10-10		2017-05-23	Clinical Research Center, 1st Floor University Hospital, San Juan, Puerto Rico		https://ClinicalTrials.gov/show/NCT01702857
Severe dengue	NCT01702857	A Two-dose Primary Vaccination Study of a Tetravalent Dengue Virus Purified Inactivated Vaccine vs. Placebo in Healthy Adults (in Puerto Rico)	DPIV-002	Completed	No Results Available	Dengue Fever	Biological: Biological/Vaccine: 4 碌g TDENV-PIV with Alum adjuvant|Biological: Biological/Vaccine: 1 碌g TDENV-PIV with AS03B adjuvant|Other: Phosphate buffered saline|Biological: 1 碌g TDENV-PIV with Alum adjuvant|Biological: 1 碌g TDENV-PIV with AS01E adjuvant	Safety and reactogenicity of various TDENV-PIV formulations from Day 0 through 28 days after the second dose (Day 0 - Day 56)|Humoral immunogenicity to each of four DENV types of various TDENV-PIV formulations 28 days after the second dose (Day 56)|Safety of various TDENV-PIV formulations, from Day 0 to Month 13 (Visits 1-11)|Humoral immunogenicity to each of four DENV types of various TDENV-PIV …	U.S. Army Medical Research and Development Command|GlaxoSmithKline|Walter Reed Army Institute of Research (WRAIR)	All	20 Years to 39 Years 聽 (Adult)	Phase 1	100	U.S. Fed|Industry	Interventional	Allocation: Randomized|Intervention Model: Parallel Assignment|Masking: Quadruple (Participant, Care Provider, Investigator, Outcomes Assessor)|Primary Purpose: Prevention	S-12-12|116614|WRAIR 1945|DPIV-002	2012-11-01	2017-01-20	2017-03-23	2012-10-10		2017-05-23	Clinical Research Center, 1st Floor University Hospital, San Juan, Puerto Rico		https://ClinicalTrials.gov/show/NCT01702857
Dengue hemorrhagic fever	NCT01702857	A Two-dose Primary Vaccination Study of a Tetravalent Dengue Virus Purified Inactivated Vaccine vs. Placebo in Healthy Adults (in Puerto Rico)	DPIV-002	Completed	No Results Available	Dengue Fever	Biological: Biological/Vaccine: 4 µg TDENV-PIV with Alum adjuvant|Biological: Biological/Vaccine: 1 µg TDENV-PIV with AS03B adjuvant|Other: Phosphate buffered saline|Biological: 1 µg TDENV-PIV with Alum adjuvant|Biological: 1 µg TDENV-PIV with AS01E adjuvant	Safety and reactogenicity of various TDENV-PIV formulations from Day 0 through 28 days after the second dose (Day 0 - Day 56)|Humoral immunogenicity to each of four DENV types of various TDENV-PIV formulations 28 days after the second dose (Day 56)|Safety of various TDENV-PIV formulations, from Day 0 to Month 13 (Visits 1-11)|Humoral immunogenicity to each of four DENV types of various TDENV-PIV …	U.S. Army Medical Research and Development Command|GlaxoSmithKline|Walter Reed Army Institute of Research (WRAIR)	All	20 Years to 39 Years (Adult)	Phase 1	100	U.S. Fed|Industry	Interventional	Allocation: Randomized|Intervention Model: Parallel Assignment|Masking: Quadruple (Participant, Care Provider, Investigator, Outcomes Assessor)|Primary Purpose: Prevention	S-12-12|116614|WRAIR 1945|DPIV-002	2012-11-01	2017-01-20	2017-03-23	2012-10-10		2017-05-23	Clinical Research Center, 1st Floor University Hospital, San Juan, Puerto Rico		https://ClinicalTrials.gov/show/NCT01702857
Dengue shock syndrome	NCT01702857	A Two-dose Primary Vaccination Study of a Tetravalent Dengue Virus Purified Inactivated Vaccine vs. Placebo in Healthy Adults (in Puerto Rico)	DPIV-002	Completed	No Results Available	Dengue Fever	Biological: Biological/Vaccine: 4 µg TDENV-PIV with Alum adjuvant|Biological: Biological/Vaccine: 1 µg TDENV-PIV with AS03B adjuvant|Other: Phosphate buffered saline|Biological: 1 µg TDENV-PIV with Alum adjuvant|Biological: 1 µg TDENV-PIV with AS01E adjuvant	Safety and reactogenicity of various TDENV-PIV formulations from Day 0 through 28 days after the second dose (Day 0 - Day 56)|Humoral immunogenicity to each of four DENV types of various TDENV-PIV formulations 28 days after the second dose (Day 56)|Safety of various TDENV-PIV formulations, from Day 0 to Month 13 (Visits 1-11)|Humoral immunogenicity to each of four DENV types of various TDENV-PIV …	U.S. Army Medical Research and Development Command|GlaxoSmithKline|Walter Reed Army Institute of Research (WRAIR)	All	20 Years to 39 Years (Adult)	Phase 1	100	U.S. Fed|Industry	Interventional	Allocation: Randomized|Intervention Model: Parallel Assignment|Masking: Quadruple (Participant, Care Provider, Investigator, Outcomes Assessor)|Primary Purpose: Prevention	S-12-12|116614|WRAIR 1945|DPIV-002	2012-11-01	2017-01-20	2017-03-23	2012-10-10		2017-05-23	Clinical Research Center, 1st Floor University Hospital, San Juan, Puerto Rico		https://ClinicalTrials.gov/show/NCT01702857
deep mycoses	NCT01680458	Diflucan Research For Infant Evaluation Of Antifungal Treatment And Prophylaxis Medication	DREAM	Completed	Has Results	Deep Mycosis	Drug: Fluconazole	Number of Participants With Treatment-Related Adverse Events|Number of Participants With Treatment-Related Serious Adverse Events|Number of Participants With Treatment-Related Adverse Events Unexpected From Japanese Package Insert|Clinical Efficacy Rate|Fungi Eradication Rate|Onset Rate of Deep Mycosis	Pfizer	All	up to 6 Years 聽 (Child)		30	Industry	Observational	Observational Model: Case-Only|Time Perspective: Prospective	A0561022	2012-11-01	2014-10-01	2014-10-01	2012-09-07	2015-12-09	2021-07-19			https://ClinicalTrials.gov/show/NCT01680458
Scabies	NCT00884728	Evaluation of a Regional Healthy Skin Program in Remote Aboriginal Communities of Australia's Northern Territory	EAHSP	Completed	No Results Available	Scabies|Impetigo|Pyoderma|Streptococcal Infections		Reduced prevalence of scabies among children in the participating communities from 30% (expected prevalence pre-program) to <10% at least 2 years following the introduction of the program|Reduced prevalence of skin sores among children in the participating communities from 50% (expected prevalence pre-program) to <25% at least 2 years following the introduction of the program|Reduced severity of …	Menzies School of Health Research|University of Melbourne|Murdoch Childrens Research Institute|Cooperative Research Centre for Aboriginal Health	All	up to 15 Years (Child)		2329	Other	Observational	Observational Model: Ecologic or Community|Time Perspective: Prospective	41 17May2004	2004-09-01	2007-08-01	2007-08-01	April 21, 2009		April 21, 2009	Menzies School of Health Research, Casuarina, Northern Territory, Australia		https://ClinicalTrials.gov/show/NCT00884728
Trematodiases	NCT05321992	Evaluating a Community-Based Behaviour Change Communication Model to Prevent Cholangiocarcinoma in Khon Kaen, Thailand	eCHEC	Not yet recruiting	No Results Available	Cholangiocarcinoma|Liver Fluke-Related Cholangiocarcinoma|Opisthorchiasis	Behavioral: eCHEC program	Intake of raw fish|Intake of fruits and vegetables|Smoking|Alcoholic beverage intake|Praziquantel use|Stool test (proportion of stool test concentration)|Stool test (mean concentration)|Stages of change for risk behaviours affecting the development of CCA.|Knowledge of preventative measures against CCA|BMI|Waist circumference|Blood pressure|Health literacy|Quality of life	McMaster University|Khon Kaen University|Global Alliance for Chronic Diseases (GACD)|Canadian Institutes of Health Research (CIHR)	All	20 Years and older (Adult, Older Adult)	Not Applicable	480	Other	Interventional	Allocation: Randomized|Intervention Model: Parallel Assignment|Masking: None (Open Label)|Primary Purpose: Prevention	0609004105|13955	April 1, 2022	April 1, 2026	April 1, 2026	April 11, 2022		April 11, 2022	Khon Kaen University, Nai Muang, Khon Kaen, Thailand		https://ClinicalTrials.gov/show/NCT05321992
Opisthorchiasis	NCT05321992	Evaluating a Community-Based Behaviour Change Communication Model to Prevent Cholangiocarcinoma in Khon Kaen, Thailand	eCHEC	Not yet recruiting	No Results Available	Cholangiocarcinoma|Liver Fluke-Related Cholangiocarcinoma|Opisthorchiasis	Behavioral: eCHEC program	Intake of raw fish|Intake of fruits and vegetables|Smoking|Alcoholic beverage intake|Praziquantel use|Stool test (proportion of stool test concentration)|Stool test (mean concentration)|Stages of change for risk behaviours affecting the development of CCA.|Knowledge of preventative measures against CCA|BMI|Waist circumference|Blood pressure|Health literacy|Quality of life	McMaster University|Khon Kaen University|Global Alliance for Chronic Diseases (GACD)|Canadian Institutes of Health Research (CIHR)	All	20 Years and older (Adult, Older Adult)	Not Applicable	480	Other	Interventional	Allocation: Randomized|Intervention Model: Parallel Assignment|Masking: None (Open Label)|Primary Purpose: Prevention	0609004105|13955	April 1, 2022	April 1, 2026	April 1, 2026	April 11, 2022		April 11, 2022	Khon Kaen University, Nai Muang, Khon Kaen, Thailand		https://ClinicalTrials.gov/show/NCT05321992
liver flukes	NCT05321992	Evaluating a Community-Based Behaviour Change Communication Model to Prevent Cholangiocarcinoma in Khon Kaen, Thailand	eCHEC	Not yet recruiting	No Results Available	Cholangiocarcinoma|Liver Fluke-Related Cholangiocarcinoma|Opisthorchiasis	Behavioral: eCHEC program	Intake of raw fish|Intake of fruits and vegetables|Smoking|Alcoholic beverage intake|Praziquantel use|Stool test (proportion of stool test concentration)|Stool test (mean concentration)|Stages of change for risk behaviours affecting the development of CCA.|Knowledge of preventative measures against CCA|BMI|Waist circumference|Blood pressure|Health literacy|Quality of life	McMaster University|Khon Kaen University|Global Alliance for Chronic Diseases (GACD)|Canadian Institutes of Health Research (CIHR)	All	20 Years and older (Adult, Older Adult)	Not Applicable	480	Other	Interventional	Allocation: Randomized|Intervention Model: Parallel Assignment|Masking: None (Open Label)|Primary Purpose: Prevention	0609004105|13955	April 1, 2022	April 1, 2026	April 1, 2026	April 11, 2022		April 11, 2022	Khon Kaen University, Nai Muang, Khon Kaen, Thailand		https://ClinicalTrials.gov/show/NCT05321992
Trematoda	NCT05321992	Evaluating a Community-Based Behaviour Change Communication Model to Prevent Cholangiocarcinoma in Khon Kaen, Thailand	eCHEC	Not yet recruiting	No Results Available	Cholangiocarcinoma|Liver Fluke-Related Cholangiocarcinoma|Opisthorchiasis	Behavioral: eCHEC program	Intake of raw fish|Intake of fruits and vegetables|Smoking|Alcoholic beverage intake|Praziquantel use|Stool test (proportion of stool test concentration)|Stool test (mean concentration)|Stages of change for risk behaviours affecting the development of CCA.|Knowledge of preventative measures against CCA|BMI|Waist circumference|Blood pressure|Health literacy|Quality of life	McMaster University|Khon Kaen University|Global Alliance for Chronic Diseases (GACD)|Canadian Institutes of Health Research (CIHR)	All	20 Years and older (Adult, Older Adult)	Not Applicable	480	Other	Interventional	Allocation: Randomized|Intervention Model: Parallel Assignment|Masking: None (Open Label)|Primary Purpose: Prevention	0609004105|13955	April 1, 2022	April 1, 2026	April 1, 2026	April 11, 2022		April 11, 2022	Khon Kaen University, Nai Muang, Khon Kaen, Thailand		https://ClinicalTrials.gov/show/NCT05321992
worm infection	NCT05321992	Evaluating a Community-Based Behaviour Change Communication Model to Prevent Cholangiocarcinoma in Khon Kaen, Thailand	eCHEC	Not yet recruiting	No Results Available	Cholangiocarcinoma|Liver Fluke-Related Cholangiocarcinoma|Opisthorchiasis	Behavioral: eCHEC program	Intake of raw fish|Intake of fruits and vegetables|Smoking|Alcoholic beverage intake|Praziquantel use|Stool test (proportion of stool test concentration)|Stool test (mean concentration)|Stages of change for risk behaviours affecting the development of CCA.|Knowledge of preventative measures against CCA|BMI|Waist circumference|Blood pressure|Health literacy|Quality of life	McMaster University|Khon Kaen University|Global Alliance for Chronic Diseases (GACD)|Canadian Institutes of Health Research (CIHR)	All	20 Years and older (Adult, Older Adult)	Not Applicable	480	Other	Interventional	Allocation: Randomized|Intervention Model: Parallel Assignment|Masking: None (Open Label)|Primary Purpose: Prevention	0609004105|13955	April 1, 2022	April 1, 2026	April 1, 2026	April 11, 2022		April 11, 2022	Khon Kaen University, Nai Muang, Khon Kaen, Thailand		https://ClinicalTrials.gov/show/NCT05321992
trematodiasis	NCT05321992	Evaluating a Community-Based Behaviour Change Communication Model to Prevent Cholangiocarcinoma in Khon Kaen, Thailand	eCHEC	Not yet recruiting	No Results Available	Cholangiocarcinoma|Liver Fluke-Related Cholangiocarcinoma|Opisthorchiasis	Behavioral: eCHEC program	Intake of raw fish|Intake of fruits and vegetables|Smoking|Alcoholic beverage intake|Praziquantel use|Stool test (proportion of stool test concentration)|Stool test (mean concentration)|Stages of change for risk behaviours affecting the development of CCA.|Knowledge of preventative measures against CCA|BMI|Waist circumference|Blood pressure|Health literacy|Quality of life	McMaster University|Khon Kaen University|Global Alliance for Chronic Diseases (GACD)|Canadian Institutes of Health Research (CIHR)	All	20 Years and older (Adult, Older Adult)	Not Applicable	480	Other	Interventional	Allocation: Randomized|Intervention Model: Parallel Assignment|Masking: None (Open Label)|Primary Purpose: Prevention	0609004105|13955	April 1, 2022	April 1, 2026	April 1, 2026	April 11, 2022		April 11, 2022	Khon Kaen University, Nai Muang, Khon Kaen, Thailand		https://ClinicalTrials.gov/show/NCT05321992
opisthorchiasis	NCT05321992	Evaluating a Community-Based Behaviour Change Communication Model to Prevent Cholangiocarcinoma in Khon Kaen, Thailand	eCHEC	Not yet recruiting	No Results Available	Cholangiocarcinoma|Liver Fluke-Related Cholangiocarcinoma|Opisthorchiasis	Behavioral: eCHEC program	Intake of raw fish|Intake of fruits and vegetables|Smoking|Alcoholic beverage intake|Praziquantel use|Stool test (proportion of stool test concentration)|Stool test (mean concentration)|Stages of change for risk behaviours affecting the development of CCA.|Knowledge of preventative measures against CCA|BMI|Waist circumference|Blood pressure|Health literacy|Quality of life	McMaster University|Khon Kaen University|Global Alliance for Chronic Diseases (GACD)|Canadian Institutes of Health Research (CIHR)	All	20 Years and older (Adult, Older Adult)	Not Applicable	480	Other	Interventional	Allocation: Randomized|Intervention Model: Parallel Assignment|Masking: None (Open Label)|Primary Purpose: Prevention	0609004105|13955	April 1, 2022	April 1, 2026	April 1, 2026	April 11, 2022		April 11, 2022	Khon Kaen University, Nai Muang, Khon Kaen, Thailand		https://ClinicalTrials.gov/show/NCT05321992
Trematode infection	NCT05321992	Evaluating a Community-Based Behaviour Change Communication Model to Prevent Cholangiocarcinoma in Khon Kaen, Thailand	eCHEC	Not yet recruiting	No Results Available	Cholangiocarcinoma|Liver Fluke-Related Cholangiocarcinoma|Opisthorchiasis	Behavioral: eCHEC program	Intake of raw fish|Intake of fruits and vegetables|Smoking|Alcoholic beverage intake|Praziquantel use|Stool test (proportion of stool test concentration)|Stool test (mean concentration)|Stages of change for risk behaviours affecting the development of CCA.|Knowledge of preventative measures against CCA|BMI|Waist circumference|Blood pressure|Health literacy|Quality of life	McMaster University|Khon Kaen University|Global Alliance for Chronic Diseases (GACD)|Canadian Institutes of Health Research (CIHR)	All	20 Years and older (Adult, Older Adult)	Not Applicable	480	Other	Interventional	Allocation: Randomized|Intervention Model: Parallel Assignment|Masking: None (Open Label)|Primary Purpose: Prevention	0609004105|13955	April 1, 2022	April 1, 2026	April 1, 2026	April 11, 2022		April 11, 2022	Khon Kaen University, Nai Muang, Khon Kaen, Thailand		https://ClinicalTrials.gov/show/NCT05321992
Echinococcosis	NCT02876146	Alveolar Echinococcosis: Parasite Viability and Innovative Markers for the Follow-up of Patients Treated With Albendazole	EchinoVISTA	Completed	No Results Available	Alveolar Echinococcosis	Drug: Benzimidazole	Ratio of non-operated on patients with negative viability markers after a 4 years benzimidazole treatment|Ratio of non-operated on patients without AE relapse after benzimidazole withdrawal|Ratio of operated on patients without AE relapse after benzimidazole withdrawal	Centre Hospitalier Universitaire de Besancon	All	18 Years and older 聽 (Adult, Older Adult)	Not Applicable	50	Other	Interventional	Allocation: N/A|Intervention Model: Single Group Assignment|Masking: None (Open Label)|Primary Purpose: Supportive Care	R/2011/41	2012-06-01	2021-08-01	2021-08-01	2016-08-23		2021-08-23			https://ClinicalTrials.gov/show/NCT02876146
alveolar echinococcosis	NCT02876146	Alveolar Echinococcosis: Parasite Viability and Innovative Markers for the Follow-up of Patients Treated With Albendazole	EchinoVISTA	Completed	No Results Available	Alveolar Echinococcosis	Drug: Benzimidazole	Ratio of non-operated on patients with negative viability markers after a 4 years benzimidazole treatment|Ratio of non-operated on patients without AE relapse after benzimidazole withdrawal|Ratio of operated on patients without AE relapse after benzimidazole withdrawal	Centre Hospitalier Universitaire de Besancon	All	18 Years and older 聽 (Adult, Older Adult)	Not Applicable	50	Other	Interventional	Allocation: N/A|Intervention Model: Single Group Assignment|Masking: None (Open Label)|Primary Purpose: Supportive Care	R/2011/41	2012-06-01	2021-08-01	2021-08-01	2016-08-23		2021-08-23			https://ClinicalTrials.gov/show/NCT02876146
alveolar hydatid disease	NCT02876146	Alveolar Echinococcosis: Parasite Viability and Innovative Markers for the Follow-up of Patients Treated With Albendazole	EchinoVISTA	Completed	No Results Available	Alveolar Echinococcosis	Drug: Benzimidazole	Ratio of non-operated on patients with negative viability markers after a 4 years benzimidazole treatment|Ratio of non-operated on patients without AE relapse after benzimidazole withdrawal|Ratio of operated on patients without AE relapse after benzimidazole withdrawal	Centre Hospitalier Universitaire de Besancon	All	18 Years and older 聽 (Adult, Older Adult)	Not Applicable	50	Other	Interventional	Allocation: N/A|Intervention Model: Single Group Assignment|Masking: None (Open Label)|Primary Purpose: Supportive Care	R/2011/41	2012-06-01	2021-08-01	2021-08-01	2016-08-23		2021-08-23			https://ClinicalTrials.gov/show/NCT02876146
worm infection	NCT02876146	Alveolar Echinococcosis: Parasite Viability and Innovative Markers for the Follow-up of Patients Treated With Albendazole	EchinoVISTA	Completed	No Results Available	Alveolar Echinococcosis	Drug: Benzimidazole	Ratio of non-operated on patients with negative viability markers after a 4 years benzimidazole treatment|Ratio of non-operated on patients without AE relapse after benzimidazole withdrawal|Ratio of operated on patients without AE relapse after benzimidazole withdrawal	Centre Hospitalier Universitaire de Besancon	All	18 Years and older (Adult, Older Adult)	Not Applicable	50	Other	Interventional	Allocation: N/A|Intervention Model: Single Group Assignment|Masking: None (Open Label)|Primary Purpose: Supportive Care	R/2011/41	2012-06-01	2021-08-01	2021-08-01	2016-08-23		2021-08-23			https://ClinicalTrials.gov/show/NCT02876146
cestodiasis	NCT02876146	Alveolar Echinococcosis: Parasite Viability and Innovative Markers for the Follow-up of Patients Treated With Albendazole	EchinoVISTA	Completed	No Results Available	Alveolar Echinococcosis	Drug: Benzimidazole	Ratio of non-operated on patients with negative viability markers after a 4 years benzimidazole treatment|Ratio of non-operated on patients without AE relapse after benzimidazole withdrawal|Ratio of operated on patients without AE relapse after benzimidazole withdrawal	Centre Hospitalier Universitaire de Besancon	All	18 Years and older (Adult, Older Adult)	Not Applicable	50	Other	Interventional	Allocation: N/A|Intervention Model: Single Group Assignment|Masking: None (Open Label)|Primary Purpose: Supportive Care	R/2011/41	2012-06-01	2021-08-01	2021-08-01	2016-08-23		2021-08-23			https://ClinicalTrials.gov/show/NCT02876146
echinococcosis	NCT02876146	Alveolar Echinococcosis: Parasite Viability and Innovative Markers for the Follow-up of Patients Treated With Albendazole	EchinoVISTA	Completed	No Results Available	Alveolar Echinococcosis	Drug: Benzimidazole	Ratio of non-operated on patients with negative viability markers after a 4 years benzimidazole treatment|Ratio of non-operated on patients without AE relapse after benzimidazole withdrawal|Ratio of operated on patients without AE relapse after benzimidazole withdrawal	Centre Hospitalier Universitaire de Besancon	All	18 Years and older 聽 (Adult, Older Adult)	Not Applicable	50	Other	Interventional	Allocation: N/A|Intervention Model: Single Group Assignment|Masking: None (Open Label)|Primary Purpose: Supportive Care	R/2011/41	2012-06-01	2021-08-01	2021-08-01	2016-08-23		2021-08-23			https://ClinicalTrials.gov/show/NCT02876146
Tapeworm infection	NCT02876146	Alveolar Echinococcosis: Parasite Viability and Innovative Markers for the Follow-up of Patients Treated With Albendazole	EchinoVISTA	Completed	No Results Available	Alveolar Echinococcosis	Drug: Benzimidazole	Ratio of non-operated on patients with negative viability markers after a 4 years benzimidazole treatment|Ratio of non-operated on patients without AE relapse after benzimidazole withdrawal|Ratio of operated on patients without AE relapse after benzimidazole withdrawal	Centre Hospitalier Universitaire de Besancon	All	18 Years and older (Adult, Older Adult)	Not Applicable	50	Other	Interventional	Allocation: N/A|Intervention Model: Single Group Assignment|Masking: None (Open Label)|Primary Purpose: Supportive Care	R/2011/41	2012-06-01	2021-08-01	2021-08-01	2016-08-23		2021-08-23			https://ClinicalTrials.gov/show/NCT02876146
tapeworm infection	NCT02876146	Alveolar Echinococcosis: Parasite Viability and Innovative Markers for the Follow-up of Patients Treated With Albendazole	EchinoVISTA	Completed	No Results Available	Alveolar Echinococcosis	Drug: Benzimidazole	Ratio of non-operated on patients with negative viability markers after a 4 years benzimidazole treatment|Ratio of non-operated on patients without AE relapse after benzimidazole withdrawal|Ratio of operated on patients without AE relapse after benzimidazole withdrawal	Centre Hospitalier Universitaire de Besancon	All	18 Years and older (Adult, Older Adult)	Not Applicable	50	Other	Interventional	Allocation: N/A|Intervention Model: Single Group Assignment|Masking: None (Open Label)|Primary Purpose: Supportive Care	R/2011/41	2012-06-01	2021-08-01	2021-08-01	2016-08-23		2021-08-23			https://ClinicalTrials.gov/show/NCT02876146
chikungunya	NCT02281123	Study of the Prognostic Value of Musculoskeletal Ultrasound in Adults With Chikungunya	EchoCHIK	Unknown status	No Results Available	Infected by Chikungunya Virus	Other: SF36 (QQoL)	Presence of sonographic signs observed during the initial scan: periarticular infiltration, effusion, positive Doppler, erosions.|Presence of clinical and sonographic signs observed at each visit: arthralgia, arthritis clinics, periarticular infiltration, effusion, positive Doppler erosions.	University Hospital Center of Martinique	All	45 Years and older (Adult, Older Adult)		200	Other	Observational	Observational Model: Cohort|Time Perspective: Prospective	14/B/03|2014-A00875-42	2014-07-01	2015-01-01	2016-01-01	2014-11-02		2015-07-28	CHU de Martinique, Fort-de-France, Martinique		https://ClinicalTrials.gov/show/NCT02281123
Chikungunya virus	NCT02281123	Study of the Prognostic Value of Musculoskeletal Ultrasound in Adults With Chikungunya	EchoCHIK	Unknown status	No Results Available	Infected by Chikungunya Virus	Other: SF36 (QQoL)	Presence of sonographic signs observed during the initial scan: periarticular infiltration, effusion, positive Doppler, erosions.|Presence of clinical and sonographic signs observed at each visit: arthralgia, arthritis clinics, periarticular infiltration, effusion, positive Doppler erosions.	University Hospital Center of Martinique	All	45 Years and older (Adult, Older Adult)		200	Other	Observational	Observational Model: Cohort|Time Perspective: Prospective	14/B/03|2014-A00875-42	2014-07-01	2015-01-01	2016-01-01	2014-11-02		2015-07-28	CHU de Martinique, Fort-de-France, Martinique		https://ClinicalTrials.gov/show/NCT02281123
worm infection	NCT03095339	EFECAB: Improving Pig Management to Prevent Epilepsy in Burkina Faso	EFECAB	Completed	No Results Available	Cysticercosis	Other: Educational package	Human active cysticercosis cumulative incidence|Porcine active cysticercosis prevalence|Change in knowledge, attitude and practices|Cumulative incidence of epilepsy and progressively worsening severe chronic headaches|Stigmatization of epilepsy	University of Oklahoma|AFRICSanté|Institute of Tropical Medicine, Belgium|Institut de Recherche en Sciences de la Sante, Burkina Faso|University of Ouagadougou, Burkina Faso|University Hospital, Limoges|Centre Universitaire Souro Sanou|Technische Universität München|Brown University	All	5 Years and older (Child, Adult, Older Adult)	Not Applicable	58	Other	Interventional	Allocation: Randomized|Intervention Model: Parallel Assignment|Masking: None (Open Label)|Primary Purpose: Prevention	1419	2011-02-21	2014-11-24	2015-01-31	2017-03-29		April 3, 2018	AFRICSanté, Bobo Dioulasso, Burkina Faso	"Study Protocol", https://ClinicalTrials.gov/ProvidedDocs/39/NCT03095339/Prot_000.pdf	https://ClinicalTrials.gov/show/NCT03095339
cestodiasis	NCT03095339	EFECAB: Improving Pig Management to Prevent Epilepsy in Burkina Faso	EFECAB	Completed	No Results Available	Cysticercosis	Other: Educational package	Human active cysticercosis cumulative incidence|Porcine active cysticercosis prevalence|Change in knowledge, attitude and practices|Cumulative incidence of epilepsy and progressively worsening severe chronic headaches|Stigmatization of epilepsy	University of Oklahoma|AFRICSanté|Institute of Tropical Medicine, Belgium|Institut de Recherche en Sciences de la Sante, Burkina Faso|University of Ouagadougou, Burkina Faso|University Hospital, Limoges|Centre Universitaire Souro Sanou|Technische Universität München|Brown University	All	5 Years and older (Child, Adult, Older Adult)	Not Applicable	58	Other	Interventional	Allocation: Randomized|Intervention Model: Parallel Assignment|Masking: None (Open Label)|Primary Purpose: Prevention	1419	2011-02-21	2014-11-24	2015-01-31	2017-03-29		April 3, 2018	AFRICSanté, Bobo Dioulasso, Burkina Faso	"Study Protocol", https://ClinicalTrials.gov/ProvidedDocs/39/NCT03095339/Prot_000.pdf	https://ClinicalTrials.gov/show/NCT03095339
cysticercosis	NCT03095339	EFECAB: Improving Pig Management to Prevent Epilepsy in Burkina Faso	EFECAB	Completed	No Results Available	Cysticercosis	Other: Educational package	Human active cysticercosis cumulative incidence|Porcine active cysticercosis prevalence|Change in knowledge, attitude and practices|Cumulative incidence of epilepsy and progressively worsening severe chronic headaches|Stigmatization of epilepsy	University of Oklahoma|AFRICSanté|Institute of Tropical Medicine, Belgium|Institut de Recherche en Sciences de la Sante, Burkina Faso|University of Ouagadougou, Burkina Faso|University Hospital, Limoges|Centre Universitaire Souro Sanou|Technische Universität München|Brown University	All	5 Years and older (Child, Adult, Older Adult)	Not Applicable	58	Other	Interventional	Allocation: Randomized|Intervention Model: Parallel Assignment|Masking: None (Open Label)|Primary Purpose: Prevention	1419	2011-02-21	2014-11-24	2015-01-31	2017-03-29		April 3, 2018	AFRICSanté, Bobo Dioulasso, Burkina Faso	"Study Protocol", https://ClinicalTrials.gov/ProvidedDocs/39/NCT03095339/Prot_000.pdf	https://ClinicalTrials.gov/show/NCT03095339
Tapeworm infection	NCT03095339	EFECAB: Improving Pig Management to Prevent Epilepsy in Burkina Faso	EFECAB	Completed	No Results Available	Cysticercosis	Other: Educational package	Human active cysticercosis cumulative incidence|Porcine active cysticercosis prevalence|Change in knowledge, attitude and practices|Cumulative incidence of epilepsy and progressively worsening severe chronic headaches|Stigmatization of epilepsy	University of Oklahoma|AFRICSanté|Institute of Tropical Medicine, Belgium|Institut de Recherche en Sciences de la Sante, Burkina Faso|University of Ouagadougou, Burkina Faso|University Hospital, Limoges|Centre Universitaire Souro Sanou|Technische Universität München|Brown University	All	5 Years and older (Child, Adult, Older Adult)	Not Applicable	58	Other	Interventional	Allocation: Randomized|Intervention Model: Parallel Assignment|Masking: None (Open Label)|Primary Purpose: Prevention	1419	2011-02-21	2014-11-24	2015-01-31	2017-03-29		April 3, 2018	AFRICSanté, Bobo Dioulasso, Burkina Faso	"Study Protocol", https://ClinicalTrials.gov/ProvidedDocs/39/NCT03095339/Prot_000.pdf	https://ClinicalTrials.gov/show/NCT03095339
Cysticercosis	NCT03095339	EFECAB: Improving Pig Management to Prevent Epilepsy in Burkina Faso	EFECAB	Completed	No Results Available	Cysticercosis	Other: Educational package	Human active cysticercosis cumulative incidence|Porcine active cysticercosis prevalence|Change in knowledge, attitude and practices|Cumulative incidence of epilepsy and progressively worsening severe chronic headaches|Stigmatization of epilepsy	University of Oklahoma|AFRICSanté|Institute of Tropical Medicine, Belgium|Institut de Recherche en Sciences de la Sante, Burkina Faso|University of Ouagadougou, Burkina Faso|University Hospital, Limoges|Centre Universitaire Souro Sanou|Technische Universität München|Brown University	All	5 Years and older (Child, Adult, Older Adult)	Not Applicable	58	Other	Interventional	Allocation: Randomized|Intervention Model: Parallel Assignment|Masking: None (Open Label)|Primary Purpose: Prevention	1419	2011-02-21	2014-11-24	2015-01-31	2017-03-29		April 3, 2018	AFRICSanté, Bobo Dioulasso, Burkina Faso	"Study Protocol", https://ClinicalTrials.gov/ProvidedDocs/39/NCT03095339/Prot_000.pdf	https://ClinicalTrials.gov/show/NCT03095339
Taeniasis cysticercosis	NCT03095339	EFECAB: Improving Pig Management to Prevent Epilepsy in Burkina Faso	EFECAB	Completed	No Results Available	Cysticercosis	Other: Educational package	Human active cysticercosis cumulative incidence|Porcine active cysticercosis prevalence|Change in knowledge, attitude and practices|Cumulative incidence of epilepsy and progressively worsening severe chronic headaches|Stigmatization of epilepsy	University of Oklahoma|AFRICSant茅|Institute of Tropical Medicine, Belgium|Institut de Recherche en Sciences de la Sante, Burkina Faso|University of Ouagadougou, Burkina Faso|University Hospital, Limoges|Centre Universitaire Souro Sanou|Technische Universit盲t M眉nchen|Brown University	All	5 Years and older 聽 (Child, Adult, Older Adult)	Not Applicable	58	Other	Interventional	Allocation: Randomized|Intervention Model: Parallel Assignment|Masking: None (Open Label)|Primary Purpose: Prevention	1419	2011-02-21	2014-11-24	2015-01-31	2017-03-29		2018-04-03	AFRICSant茅, Bobo Dioulasso, Burkina Faso	"Study Protocol", https://ClinicalTrials.gov/ProvidedDocs/39/NCT03095339/Prot_000.pdf	https://ClinicalTrials.gov/show/NCT03095339
tapeworm infection	NCT03095339	EFECAB: Improving Pig Management to Prevent Epilepsy in Burkina Faso	EFECAB	Completed	No Results Available	Cysticercosis	Other: Educational package	Human active cysticercosis cumulative incidence|Porcine active cysticercosis prevalence|Change in knowledge, attitude and practices|Cumulative incidence of epilepsy and progressively worsening severe chronic headaches|Stigmatization of epilepsy	University of Oklahoma|AFRICSanté|Institute of Tropical Medicine, Belgium|Institut de Recherche en Sciences de la Sante, Burkina Faso|University of Ouagadougou, Burkina Faso|University Hospital, Limoges|Centre Universitaire Souro Sanou|Technische Universität München|Brown University	All	5 Years and older (Child, Adult, Older Adult)	Not Applicable	58	Other	Interventional	Allocation: Randomized|Intervention Model: Parallel Assignment|Masking: None (Open Label)|Primary Purpose: Prevention	1419	2011-02-21	2014-11-24	2015-01-31	2017-03-29		April 3, 2018	AFRICSanté, Bobo Dioulasso, Burkina Faso	"Study Protocol", https://ClinicalTrials.gov/ProvidedDocs/39/NCT03095339/Prot_000.pdf	https://ClinicalTrials.gov/show/NCT03095339
Echinococcosis	NCT05113550	Surgical Treatment of Hepatic Hydatidosis in Elderly Patients	ELDHIDA	Completed	No Results Available	Cystic Echinococcosis	Other: Surgical remove	Morbidity	Universidad de Extremadura	All	18 Years and older 聽 (Adult, Older Adult)		279	Other	Observational	Observational Model: Case-Control|Time Perspective: Retrospective	HUB-2021-01	2021-01-01	2021-09-30	2021-09-30	2021-11-09		2021-11-16	Universidad de Extremadura- Facultad de Medicina, Badajoz, Spain|Gerardo Blanco-Fern谩ndez, Badajoz, Spain		https://ClinicalTrials.gov/show/NCT05113550
alveolar echinococcosis	NCT05113550	Surgical Treatment of Hepatic Hydatidosis in Elderly Patients	ELDHIDA	Completed	No Results Available	Cystic Echinococcosis	Other: Surgical remove	Morbidity	Universidad de Extremadura	All	18 Years and older 聽 (Adult, Older Adult)		279	Other	Observational	Observational Model: Case-Control|Time Perspective: Retrospective	HUB-2021-01	2021-01-01	2021-09-30	2021-09-30	2021-11-09		2021-11-16	Universidad de Extremadura- Facultad de Medicina, Badajoz, Spain|Gerardo Blanco-Fern谩ndez, Badajoz, Spain		https://ClinicalTrials.gov/show/NCT05113550
worm infection	NCT05113550	Surgical Treatment of Hepatic Hydatidosis in Elderly Patients	ELDHIDA	Completed	No Results Available	Cystic Echinococcosis	Other: Surgical remove	Morbidity	Universidad de Extremadura	All	18 Years and older (Adult, Older Adult)		279	Other	Observational	Observational Model: Case-Control|Time Perspective: Retrospective	HUB-2021-01	2021-01-01	2021-09-30	2021-09-30	2021-11-09		2021-11-16	Universidad de Extremadura- Facultad de Medicina, Badajoz, Spain|Gerardo Blanco-Fernández, Badajoz, Spain		https://ClinicalTrials.gov/show/NCT05113550
cestodiasis	NCT05113550	Surgical Treatment of Hepatic Hydatidosis in Elderly Patients	ELDHIDA	Completed	No Results Available	Cystic Echinococcosis	Other: Surgical remove	Morbidity	Universidad de Extremadura	All	18 Years and older (Adult, Older Adult)		279	Other	Observational	Observational Model: Case-Control|Time Perspective: Retrospective	HUB-2021-01	2021-01-01	2021-09-30	2021-09-30	2021-11-09		2021-11-16	Universidad de Extremadura- Facultad de Medicina, Badajoz, Spain|Gerardo Blanco-Fernández, Badajoz, Spain		https://ClinicalTrials.gov/show/NCT05113550
echinococcosis	NCT05113550	Surgical Treatment of Hepatic Hydatidosis in Elderly Patients	ELDHIDA	Completed	No Results Available	Cystic Echinococcosis	Other: Surgical remove	Morbidity	Universidad de Extremadura	All	18 Years and older 聽 (Adult, Older Adult)		279	Other	Observational	Observational Model: Case-Control|Time Perspective: Retrospective	HUB-2021-01	2021-01-01	2021-09-30	2021-09-30	2021-11-09		2021-11-16	Universidad de Extremadura- Facultad de Medicina, Badajoz, Spain|Gerardo Blanco-Fern谩ndez, Badajoz, Spain		https://ClinicalTrials.gov/show/NCT05113550
Tapeworm infection	NCT05113550	Surgical Treatment of Hepatic Hydatidosis in Elderly Patients	ELDHIDA	Completed	No Results Available	Cystic Echinococcosis	Other: Surgical remove	Morbidity	Universidad de Extremadura	All	18 Years and older (Adult, Older Adult)		279	Other	Observational	Observational Model: Case-Control|Time Perspective: Retrospective	HUB-2021-01	2021-01-01	2021-09-30	2021-09-30	2021-11-09		2021-11-16	Universidad de Extremadura- Facultad de Medicina, Badajoz, Spain|Gerardo Blanco-Fernández, Badajoz, Spain		https://ClinicalTrials.gov/show/NCT05113550
tapeworm infection	NCT05113550	Surgical Treatment of Hepatic Hydatidosis in Elderly Patients	ELDHIDA	Completed	No Results Available	Cystic Echinococcosis	Other: Surgical remove	Morbidity	Universidad de Extremadura	All	18 Years and older (Adult, Older Adult)		279	Other	Observational	Observational Model: Case-Control|Time Perspective: Retrospective	HUB-2021-01	2021-01-01	2021-09-30	2021-09-30	2021-11-09		2021-11-16	Universidad de Extremadura- Facultad de Medicina, Badajoz, Spain|Gerardo Blanco-Fernández, Badajoz, Spain		https://ClinicalTrials.gov/show/NCT05113550
worm infection	NCT05017194	Efficacy and Safety of Emodepside in Adults Infected With Trichuris Trichiura and Hookworm	EMODEP_PEMBA	Recruiting	No Results Available	Trichuris Trichiura; Infection|Hookworm Infections	Drug: Emodepside	Cure rate (CR) of emodepside against Trichuris trichiura|Cure rate (CR) of emodepside against hookworm|Geometric Mean Egg Reduction Rate (ERR) of the emodepside against Trichuris trichiura and hookworm.|CR against Ascaris lumbricoides|ERR against Ascaris lumbricoides	Jennifer Keiser|Public Health Laboratory Ivo de Carneri|Swiss Tropical & Public Health Institute	All	18 Years to 45 Years (Adult)	Phase 2	480	Other	Interventional	Allocation: Randomized|Intervention Model: Parallel Assignment|Masking: Single (Outcomes Assessor)|Primary Purpose: Treatment	EMODEP_PEMBA	2021-08-15	2021-10-19	2021-10-19	2021-08-23		2021-08-23	Public Health Laboratory - Ivo de Carneri, Chake Chake, Tanzania		https://ClinicalTrials.gov/show/NCT05017194
Hookworm	NCT05017194	Efficacy and Safety of Emodepside in Adults Infected With Trichuris Trichiura and Hookworm	EMODEP_PEMBA	Recruiting	No Results Available	Trichuris Trichiura; Infection|Hookworm Infections	Drug: Emodepside	Cure rate (CR) of emodepside against Trichuris trichiura|Cure rate (CR) of emodepside against hookworm|Geometric Mean Egg Reduction Rate (ERR) of the emodepside against Trichuris trichiura and hookworm.|CR against Ascaris lumbricoides|ERR against Ascaris lumbricoides	Jennifer Keiser|Public Health Laboratory Ivo de Carneri|Swiss Tropical & Public Health Institute	All	18 Years to 45 Years 聽 (Adult)	Phase 2	480	Other	Interventional	Allocation: Randomized|Intervention Model: Parallel Assignment|Masking: Single (Outcomes Assessor)|Primary Purpose: Treatment	EMODEP_PEMBA	2021-08-15	2021-10-19	2021-10-19	2021-08-23		2021-08-23	Public Health Laboratory - Ivo de Carneri, Chake Chake, Tanzania		https://ClinicalTrials.gov/show/NCT05017194
whipworm	NCT05017194	Efficacy and Safety of Emodepside in Adults Infected With Trichuris Trichiura and Hookworm	EMODEP_PEMBA	Recruiting	No Results Available	Trichuris Trichiura; Infection|Hookworm Infections	Drug: Emodepside	Cure rate (CR) of emodepside against Trichuris trichiura|Cure rate (CR) of emodepside against hookworm|Geometric Mean Egg Reduction Rate (ERR) of the emodepside against Trichuris trichiura and hookworm.|CR against Ascaris lumbricoides|ERR against Ascaris lumbricoides	Jennifer Keiser|Public Health Laboratory Ivo de Carneri|Swiss Tropical & Public Health Institute	All	18 Years to 45 Years (Adult)	Phase 2	480	Other	Interventional	Allocation: Randomized|Intervention Model: Parallel Assignment|Masking: Single (Outcomes Assessor)|Primary Purpose: Treatment	EMODEP_PEMBA	2021-08-15	2021-10-19	2021-10-19	2021-08-23		2021-08-23	Public Health Laboratory - Ivo de Carneri, Chake Chake, Tanzania		https://ClinicalTrials.gov/show/NCT05017194
nematodiasis	NCT05017194	Efficacy and Safety of Emodepside in Adults Infected With Trichuris Trichiura and Hookworm	EMODEP_PEMBA	Recruiting	No Results Available	Trichuris Trichiura; Infection|Hookworm Infections	Drug: Emodepside	Cure rate (CR) of emodepside against Trichuris trichiura|Cure rate (CR) of emodepside against hookworm|Geometric Mean Egg Reduction Rate (ERR) of the emodepside against Trichuris trichiura and hookworm.|CR against Ascaris lumbricoides|ERR against Ascaris lumbricoides	Jennifer Keiser|Public Health Laboratory Ivo de Carneri|Swiss Tropical & Public Health Institute	All	18 Years to 45 Years (Adult)	Phase 2	480	Other	Interventional	Allocation: Randomized|Intervention Model: Parallel Assignment|Masking: Single (Outcomes Assessor)|Primary Purpose: Treatment	EMODEP_PEMBA	2021-08-15	2021-10-19	2021-10-19	2021-08-23		2021-08-23	Public Health Laboratory - Ivo de Carneri, Chake Chake, Tanzania		https://ClinicalTrials.gov/show/NCT05017194
Lymphatic filariasis	NCT04124250	East New Britain Province Monitoring & Evaluation	ENBP M&E	Recruiting	No Results Available	Lymphatic Filariasis Elimination by Mass Drug Administration|Monitoring and Evaluation of Mass Drug Administration for Lymphatic Filariasis|Acceptability of Mass Drug Administration for Lymphatic Filariasis	Other: Observational	To determine the presence of W. bancrofti microfilariae|To determine the presence of W. bancrofti circulating antigen|To determine the presence and frequency anopheline mosquitos infected with lymphatic filariasis (Xenomonitoring)|To determine the knowledge and attitudes about lymphatic filariasis and acceptability of the mass drug program for lymphatic filariasis	University Hospitals Cleveland Medical Center|Case Western Reserve University|Washington University School of Medicine|Papua New Guinea Institute for Medical Research|Papua New Guinea ENB Provincial Health Authority|Papua New Guinea National Department of Health	All	5 Years to 80 Years (Child, Adult, Older Adult)		10500	Other	Observational	Observational Model: Ecologic or Community|Time Perspective: Prospective	STUDY20191141	2019-09-17	2022-10-01	2026-09-01	2019-10-11		2019-10-11	East New Britain Provincial Health Authority, Kokopo, East New Britain Province, Papua New Guinea		https://ClinicalTrials.gov/show/NCT04124250
Elephantiasis tropica	NCT04124250	East New Britain Province Monitoring & Evaluation	ENBP M&E	Recruiting	No Results Available	Lymphatic Filariasis Elimination by Mass Drug Administration|Monitoring and Evaluation of Mass Drug Administration for Lymphatic Filariasis|Acceptability of Mass Drug Administration for Lymphatic Filariasis	Other: Observational	To determine the presence of W. bancrofti microfilariae|To determine the presence of W. bancrofti circulating antigen|To determine the presence and frequency anopheline mosquitos infected with lymphatic filariasis (Xenomonitoring)|To determine the knowledge and attitudes about lymphatic filariasis and acceptability of the mass drug program for lymphatic filariasis	University Hospitals Cleveland Medical Center|Case Western Reserve University|Washington University School of Medicine|Papua New Guinea Institute for Medical Research|Papua New Guinea ENB Provincial Health Authority|Papua New Guinea National Department of Health	All	5 Years to 80 Years (Child, Adult, Older Adult)		10500	Other	Observational	Observational Model: Ecologic or Community|Time Perspective: Prospective	STUDY20191141	2019-09-17	2022-10-01	2026-09-01	2019-10-11		2019-10-11	East New Britain Provincial Health Authority, Kokopo, East New Britain Province, Papua New Guinea		https://ClinicalTrials.gov/show/NCT04124250
filarial worms	NCT04124250	East New Britain Province Monitoring & Evaluation	ENBP M&E	Recruiting	No Results Available	Lymphatic Filariasis Elimination by Mass Drug Administration|Monitoring and Evaluation of Mass Drug Administration for Lymphatic Filariasis|Acceptability of Mass Drug Administration for Lymphatic Filariasis	Other: Observational	To determine the presence of W. bancrofti microfilariae|To determine the presence of W. bancrofti circulating antigen|To determine the presence and frequency anopheline mosquitos infected with lymphatic filariasis (Xenomonitoring)|To determine the knowledge and attitudes about lymphatic filariasis and acceptability of the mass drug program for lymphatic filariasis	University Hospitals Cleveland Medical Center|Case Western Reserve University|Washington University School of Medicine|Papua New Guinea Institute for Medical Research|Papua New Guinea ENB Provincial Health Authority|Papua New Guinea National Department of Health	All	5 Years to 80 Years (Child, Adult, Older Adult)		10500	Other	Observational	Observational Model: Ecologic or Community|Time Perspective: Prospective	STUDY20191141	2019-09-17	2022-10-01	2026-09-01	2019-10-11		2019-10-11	East New Britain Provincial Health Authority, Kokopo, East New Britain Province, Papua New Guinea		https://ClinicalTrials.gov/show/NCT04124250
worm infection	NCT04124250	East New Britain Province Monitoring & Evaluation	ENBP M&E	Recruiting	No Results Available	Lymphatic Filariasis Elimination by Mass Drug Administration|Monitoring and Evaluation of Mass Drug Administration for Lymphatic Filariasis|Acceptability of Mass Drug Administration for Lymphatic Filariasis	Other: Observational	To determine the presence of W. bancrofti microfilariae|To determine the presence of W. bancrofti circulating antigen|To determine the presence and frequency anopheline mosquitos infected with lymphatic filariasis (Xenomonitoring)|To determine the knowledge and attitudes about lymphatic filariasis and acceptability of the mass drug program for lymphatic filariasis	University Hospitals Cleveland Medical Center|Case Western Reserve University|Washington University School of Medicine|Papua New Guinea Institute for Medical Research|Papua New Guinea ENB Provincial Health Authority|Papua New Guinea National Department of Health	All	5 Years to 80 Years (Child, Adult, Older Adult)		10500	Other	Observational	Observational Model: Ecologic or Community|Time Perspective: Prospective	STUDY20191141	2019-09-17	2022-10-01	2026-09-01	2019-10-11		2019-10-11	East New Britain Provincial Health Authority, Kokopo, East New Britain Province, Papua New Guinea		https://ClinicalTrials.gov/show/NCT04124250
lymphatic filariasis	NCT04124250	East New Britain Province Monitoring & Evaluation	ENBP M&E	Recruiting	No Results Available	Lymphatic Filariasis Elimination by Mass Drug Administration|Monitoring and Evaluation of Mass Drug Administration for Lymphatic Filariasis|Acceptability of Mass Drug Administration for Lymphatic Filariasis	Other: Observational	To determine the presence of W. bancrofti microfilariae|To determine the presence of W. bancrofti circulating antigen|To determine the presence and frequency anopheline mosquitos infected with lymphatic filariasis (Xenomonitoring)|To determine the knowledge and attitudes about lymphatic filariasis and acceptability of the mass drug program for lymphatic filariasis	University Hospitals Cleveland Medical Center|Case Western Reserve University|Washington University School of Medicine|Papua New Guinea Institute for Medical Research|Papua New Guinea ENB Provincial Health Authority|Papua New Guinea National Department of Health	All	5 Years to 80 Years (Child, Adult, Older Adult)		10500	Other	Observational	Observational Model: Ecologic or Community|Time Perspective: Prospective	STUDY20191141	2019-09-17	2022-10-01	2026-09-01	2019-10-11		2019-10-11	East New Britain Provincial Health Authority, Kokopo, East New Britain Province, Papua New Guinea		https://ClinicalTrials.gov/show/NCT04124250
nematodiasis	NCT04124250	East New Britain Province Monitoring & Evaluation	ENBP M&E	Recruiting	No Results Available	Lymphatic Filariasis Elimination by Mass Drug Administration|Monitoring and Evaluation of Mass Drug Administration for Lymphatic Filariasis|Acceptability of Mass Drug Administration for Lymphatic Filariasis	Other: Observational	To determine the presence of W. bancrofti microfilariae|To determine the presence of W. bancrofti circulating antigen|To determine the presence and frequency anopheline mosquitos infected with lymphatic filariasis (Xenomonitoring)|To determine the knowledge and attitudes about lymphatic filariasis and acceptability of the mass drug program for lymphatic filariasis	University Hospitals Cleveland Medical Center|Case Western Reserve University|Washington University School of Medicine|Papua New Guinea Institute for Medical Research|Papua New Guinea ENB Provincial Health Authority|Papua New Guinea National Department of Health	All	5 Years to 80 Years (Child, Adult, Older Adult)		10500	Other	Observational	Observational Model: Ecologic or Community|Time Perspective: Prospective	STUDY20191141	2019-09-17	2022-10-01	2026-09-01	2019-10-11		2019-10-11	East New Britain Provincial Health Authority, Kokopo, East New Britain Province, Papua New Guinea		https://ClinicalTrials.gov/show/NCT04124250
Lymphatic filariasis	NCT04049851	Clinical Trial Evaluating the Safety and Efficacy of Moxidectin 2 mg Ivermectin-controlled in Loa Loa Microfilaremic Patients	EOLoa	Not yet recruiting	No Results Available	Onchocerciasis, Ocular|Loiasis	Drug: Moxidectin 2 MG Oral Tablet|Drug: Ivermectin 3Mg Tab|Drug: Placebo oral tablet	Incidence of severe adverse events post Moxidectin 2 mg|Incidence of adverse events with Moxidectin 2 mg|Proportion of reduction of the microfilarial densities of Loa loa : short term efficacy|Proportion of reduction of the microfilarial densities of Loa loa : long term efficacy|Percentage of individuals without microfilaria post Moxidectin 2 mg	Center for Research on Filariasis and Other Tropical Diseases, Cameroon	Male	18 Years to 65 Years (Adult, Older Adult)	Phase 2	220	Other	Interventional	Allocation: Randomized|Intervention Model: Parallel Assignment|Masking: Quadruple (Participant, Care Provider, Investigator, Outcomes Assessor)|Primary Purpose: Treatment	C18-57	2022-02-01	2023-02-28	2023-06-30	2019-08-08		2021-12-09	Centre de recherche sur les filarioses et autres maladies tropicales (CRFilMT), Yaoundé, Cameroon		https://ClinicalTrials.gov/show/NCT04049851
Lymphatic filariasis	NCT04049630	Clinical Trial Evaluating the Safety and Efficacy of Levamisole in Loa Loa Microfilaremic Patients	EOLoa	Completed	No Results Available	Onchocerciasis, Ocular|Loiasis	Drug: LEV 1 mg/kg|Drug: LEV 1,5 mg/kg|Drug: LEV 2,5 mg/kg|Drug: Placebo	Safety and tolerability of levamisole|Incidence of adverse events with levamisole|Efficacy of levamisole|Proportion of individuals without microfilariae of Loa loa	Programme National de Lutte contre l'Onchocercose, Republic of the Congo	All	18 Years to 65 Years (Adult, Older Adult)	Phase 2	255	Other	Interventional	Allocation: Randomized|Intervention Model: Parallel Assignment|Masking: Quadruple (Participant, Care Provider, Investigator, Outcomes Assessor)|Primary Purpose: Treatment	EOLoa/LEV	2021-01-16	April 24, 2021	2021-07-15	2019-08-08		2021-09-20	Secteur opérationnelle de la Santé, Ministère de la Santé et de la Population, Sibiti, Congo		https://ClinicalTrials.gov/show/NCT04049630
Lymphatic filariasis	NCT04035174	Evaluation of the Diagnosis Performances of DEC LTS-2 Skin Patch for Onchocerciasis in Central Africa	EOLoa	Not yet recruiting	No Results Available	Onchocerciasis|Loiasis|Diagnoses Disease|Neglected Diseases	Diagnostic Test: LTS-2 DEC patch|Diagnostic Test: Skin snips	Tolerability of the patch|Feasibility of the patch|Diagnosis performances|Loiasis and cross-reactivity assessment|Semi-quantitative scoring of the LTS-2 DEC patch results	Center for Research on Filariasis and Other Tropical Diseases, Cameroon	All	18 Years to 65 Years (Adult, Older Adult)	Not Applicable	1400	Other	Interventional	Allocation: Non-Randomized|Intervention Model: Single Group Assignment|Masking: Single (Outcomes Assessor)|Primary Purpose: Diagnostic	C18-56	2022-09-01	2022-10-30	2023-03-30	2019-07-29		2021-12-09	Centre de Recherche sur les filarioses et autres maladies tropicales (CRFilMT), Yaoundé, Cameroon		https://ClinicalTrials.gov/show/NCT04035174
Elephantiasis tropica	NCT04049851	Clinical Trial Evaluating the Safety and Efficacy of Moxidectin 2 mg Ivermectin-controlled in Loa Loa Microfilaremic Patients	EOLoa	Not yet recruiting	No Results Available	Onchocerciasis, Ocular|Loiasis	Drug: Moxidectin 2 MG Oral Tablet|Drug: Ivermectin 3Mg Tab|Drug: Placebo oral tablet	Incidence of severe adverse events post Moxidectin 2 mg|Incidence of adverse events with Moxidectin 2 mg|Proportion of reduction of the microfilarial densities of Loa loa : short term efficacy|Proportion of reduction of the microfilarial densities of Loa loa : long term efficacy|Percentage of individuals without microfilaria post Moxidectin 2 mg	Center for Research on Filariasis and Other Tropical Diseases, Cameroon	Male	18 Years to 65 Years (Adult, Older Adult)	Phase 2	220	Other	Interventional	Allocation: Randomized|Intervention Model: Parallel Assignment|Masking: Quadruple (Participant, Care Provider, Investigator, Outcomes Assessor)|Primary Purpose: Treatment	C18-57	2022-02-01	2023-02-28	2023-06-30	2019-08-08		2021-12-09	Centre de recherche sur les filarioses et autres maladies tropicales (CRFilMT), Yaoundé, Cameroon		https://ClinicalTrials.gov/show/NCT04049851
Elephantiasis tropica	NCT04049630	Clinical Trial Evaluating the Safety and Efficacy of Levamisole in Loa Loa Microfilaremic Patients	EOLoa	Completed	No Results Available	Onchocerciasis, Ocular|Loiasis	Drug: LEV 1 mg/kg|Drug: LEV 1,5 mg/kg|Drug: LEV 2,5 mg/kg|Drug: Placebo	Safety and tolerability of levamisole|Incidence of adverse events with levamisole|Efficacy of levamisole|Proportion of individuals without microfilariae of Loa loa	Programme National de Lutte contre l'Onchocercose, Republic of the Congo	All	18 Years to 65 Years (Adult, Older Adult)	Phase 2	255	Other	Interventional	Allocation: Randomized|Intervention Model: Parallel Assignment|Masking: Quadruple (Participant, Care Provider, Investigator, Outcomes Assessor)|Primary Purpose: Treatment	EOLoa/LEV	2021-01-16	April 24, 2021	2021-07-15	2019-08-08		2021-09-20	Secteur opérationnelle de la Santé, Ministère de la Santé et de la Population, Sibiti, Congo		https://ClinicalTrials.gov/show/NCT04049630
Elephantiasis tropica	NCT04035174	Evaluation of the Diagnosis Performances of DEC LTS-2 Skin Patch for Onchocerciasis in Central Africa	EOLoa	Not yet recruiting	No Results Available	Onchocerciasis|Loiasis|Diagnoses Disease|Neglected Diseases	Diagnostic Test: LTS-2 DEC patch|Diagnostic Test: Skin snips	Tolerability of the patch|Feasibility of the patch|Diagnosis performances|Loiasis and cross-reactivity assessment|Semi-quantitative scoring of the LTS-2 DEC patch results	Center for Research on Filariasis and Other Tropical Diseases, Cameroon	All	18 Years to 65 Years (Adult, Older Adult)	Not Applicable	1400	Other	Interventional	Allocation: Non-Randomized|Intervention Model: Single Group Assignment|Masking: Single (Outcomes Assessor)|Primary Purpose: Diagnostic	C18-56	2022-09-01	2022-10-30	2023-03-30	2019-07-29		2021-12-09	Centre de Recherche sur les filarioses et autres maladies tropicales (CRFilMT), Yaoundé, Cameroon		https://ClinicalTrials.gov/show/NCT04035174
Onchocerciasis	NCT04035174	Evaluation of the Diagnosis Performances of DEC LTS-2 Skin Patch for Onchocerciasis in Central Africa	EOLoa	Not yet recruiting	No Results Available	Onchocerciasis|Loiasis|Diagnoses Disease|Neglected Diseases	Diagnostic Test: LTS-2 DEC patch|Diagnostic Test: Skin snips	Tolerability of the patch|Feasibility of the patch|Diagnosis performances|Loiasis and cross-reactivity assessment|Semi-quantitative scoring of the LTS-2 DEC patch results	Center for Research on Filariasis and Other Tropical Diseases, Cameroon	All	18 Years to 65 Years (Adult, Older Adult)	Not Applicable	1400	Other	Interventional	Allocation: Non-Randomized|Intervention Model: Single Group Assignment|Masking: Single (Outcomes Assessor)|Primary Purpose: Diagnostic	C18-56	2022-09-01	2022-10-30	2023-03-30	2019-07-29		2021-12-09	Centre de Recherche sur les filarioses et autres maladies tropicales (CRFilMT), Yaoundé, Cameroon		https://ClinicalTrials.gov/show/NCT04035174
Onchocerciasis	NCT04049851	Clinical Trial Evaluating the Safety and Efficacy of Moxidectin 2 mg Ivermectin-controlled in Loa Loa Microfilaremic Patients	EOLoa	Not yet recruiting	No Results Available	Onchocerciasis, Ocular|Loiasis	Drug: Moxidectin 2 MG Oral Tablet|Drug: Ivermectin 3Mg Tab|Drug: Placebo oral tablet	Incidence of severe adverse events post Moxidectin 2 mg|Incidence of adverse events with Moxidectin 2 mg|Proportion of reduction of the microfilarial densities of Loa loa : short term efficacy|Proportion of reduction of the microfilarial densities of Loa loa : long term efficacy|Percentage of individuals without microfilaria post Moxidectin 2 mg	Center for Research on Filariasis and Other Tropical Diseases, Cameroon	Male	18 Years to 65 Years (Adult, Older Adult)	Phase 2	220	Other	Interventional	Allocation: Randomized|Intervention Model: Parallel Assignment|Masking: Quadruple (Participant, Care Provider, Investigator, Outcomes Assessor)|Primary Purpose: Treatment	C18-57	2022-02-01	2023-02-28	2023-06-30	2019-08-08		2021-12-09	Centre de recherche sur les filarioses et autres maladies tropicales (CRFilMT), Yaoundé, Cameroon		https://ClinicalTrials.gov/show/NCT04049851
Onchocerciasis	NCT04049630	Clinical Trial Evaluating the Safety and Efficacy of Levamisole in Loa Loa Microfilaremic Patients	EOLoa	Completed	No Results Available	Onchocerciasis, Ocular|Loiasis	Drug: LEV 1 mg/kg|Drug: LEV 1,5 mg/kg|Drug: LEV 2,5 mg/kg|Drug: Placebo	Safety and tolerability of levamisole|Incidence of adverse events with levamisole|Efficacy of levamisole|Proportion of individuals without microfilariae of Loa loa	Programme National de Lutte contre l'Onchocercose, Republic of the Congo	All	18 Years to 65 Years (Adult, Older Adult)	Phase 2	255	Other	Interventional	Allocation: Randomized|Intervention Model: Parallel Assignment|Masking: Quadruple (Participant, Care Provider, Investigator, Outcomes Assessor)|Primary Purpose: Treatment	EOLoa/LEV	2021-01-16	April 24, 2021	2021-07-15	2019-08-08		2021-09-20	Secteur opérationnelle de la Santé, Ministère de la Santé et de la Population, Sibiti, Congo		https://ClinicalTrials.gov/show/NCT04049630
worm infection	NCT04049851	Clinical Trial Evaluating the Safety and Efficacy of Moxidectin 2 mg Ivermectin-controlled in Loa Loa Microfilaremic Patients	EOLoa	Not yet recruiting	No Results Available	Onchocerciasis, Ocular|Loiasis	Drug: Moxidectin 2 MG Oral Tablet|Drug: Ivermectin 3Mg Tab|Drug: Placebo oral tablet	Incidence of severe adverse events post Moxidectin 2 mg|Incidence of adverse events with Moxidectin 2 mg|Proportion of reduction of the microfilarial densities of Loa loa : short term efficacy|Proportion of reduction of the microfilarial densities of Loa loa : long term efficacy|Percentage of individuals without microfilaria post Moxidectin 2 mg	Center for Research on Filariasis and Other Tropical Diseases, Cameroon	Male	18 Years to 65 Years (Adult, Older Adult)	Phase 2	220	Other	Interventional	Allocation: Randomized|Intervention Model: Parallel Assignment|Masking: Quadruple (Participant, Care Provider, Investigator, Outcomes Assessor)|Primary Purpose: Treatment	C18-57	2022-02-01	2023-02-28	2023-06-30	2019-08-08		2021-12-09	Centre de recherche sur les filarioses et autres maladies tropicales (CRFilMT), Yaoundé, Cameroon		https://ClinicalTrials.gov/show/NCT04049851
worm infection	NCT04049630	Clinical Trial Evaluating the Safety and Efficacy of Levamisole in Loa Loa Microfilaremic Patients	EOLoa	Completed	No Results Available	Onchocerciasis, Ocular|Loiasis	Drug: LEV 1 mg/kg|Drug: LEV 1,5 mg/kg|Drug: LEV 2,5 mg/kg|Drug: Placebo	Safety and tolerability of levamisole|Incidence of adverse events with levamisole|Efficacy of levamisole|Proportion of individuals without microfilariae of Loa loa	Programme National de Lutte contre l'Onchocercose, Republic of the Congo	All	18 Years to 65 Years (Adult, Older Adult)	Phase 2	255	Other	Interventional	Allocation: Randomized|Intervention Model: Parallel Assignment|Masking: Quadruple (Participant, Care Provider, Investigator, Outcomes Assessor)|Primary Purpose: Treatment	EOLoa/LEV	2021-01-16	April 24, 2021	2021-07-15	2019-08-08		2021-09-20	Secteur opérationnelle de la Santé, Ministère de la Santé et de la Population, Sibiti, Congo		https://ClinicalTrials.gov/show/NCT04049630
worm infection	NCT04035174	Evaluation of the Diagnosis Performances of DEC LTS-2 Skin Patch for Onchocerciasis in Central Africa	EOLoa	Not yet recruiting	No Results Available	Onchocerciasis|Loiasis|Diagnoses Disease|Neglected Diseases	Diagnostic Test: LTS-2 DEC patch|Diagnostic Test: Skin snips	Tolerability of the patch|Feasibility of the patch|Diagnosis performances|Loiasis and cross-reactivity assessment|Semi-quantitative scoring of the LTS-2 DEC patch results	Center for Research on Filariasis and Other Tropical Diseases, Cameroon	All	18 Years to 65 Years (Adult, Older Adult)	Not Applicable	1400	Other	Interventional	Allocation: Non-Randomized|Intervention Model: Single Group Assignment|Masking: Single (Outcomes Assessor)|Primary Purpose: Diagnostic	C18-56	2022-09-01	2022-10-30	2023-03-30	2019-07-29		2021-12-09	Centre de Recherche sur les filarioses et autres maladies tropicales (CRFilMT), Yaoundé, Cameroon		https://ClinicalTrials.gov/show/NCT04035174
lymphatic filariasis	NCT04049851	Clinical Trial Evaluating the Safety and Efficacy of Moxidectin 2 mg Ivermectin-controlled in Loa Loa Microfilaremic Patients	EOLoa	Not yet recruiting	No Results Available	Onchocerciasis, Ocular|Loiasis	Drug: Moxidectin 2 MG Oral Tablet|Drug: Ivermectin 3Mg Tab|Drug: Placebo oral tablet	Incidence of severe adverse events post Moxidectin 2 mg|Incidence of adverse events with Moxidectin 2 mg|Proportion of reduction of the microfilarial densities of Loa loa : short term efficacy|Proportion of reduction of the microfilarial densities of Loa loa : long term efficacy|Percentage of individuals without microfilaria post Moxidectin 2 mg	Center for Research on Filariasis and Other Tropical Diseases, Cameroon	Male	18 Years to 65 Years (Adult, Older Adult)	Phase 2	220	Other	Interventional	Allocation: Randomized|Intervention Model: Parallel Assignment|Masking: Quadruple (Participant, Care Provider, Investigator, Outcomes Assessor)|Primary Purpose: Treatment	C18-57	2022-02-01	2023-02-28	2023-06-30	2019-08-08		2021-12-09	Centre de recherche sur les filarioses et autres maladies tropicales (CRFilMT), Yaoundé, Cameroon		https://ClinicalTrials.gov/show/NCT04049851
lymphatic filariasis	NCT04049630	Clinical Trial Evaluating the Safety and Efficacy of Levamisole in Loa Loa Microfilaremic Patients	EOLoa	Completed	No Results Available	Onchocerciasis, Ocular|Loiasis	Drug: LEV 1 mg/kg|Drug: LEV 1,5 mg/kg|Drug: LEV 2,5 mg/kg|Drug: Placebo	Safety and tolerability of levamisole|Incidence of adverse events with levamisole|Efficacy of levamisole|Proportion of individuals without microfilariae of Loa loa	Programme National de Lutte contre l'Onchocercose, Republic of the Congo	All	18 Years to 65 Years (Adult, Older Adult)	Phase 2	255	Other	Interventional	Allocation: Randomized|Intervention Model: Parallel Assignment|Masking: Quadruple (Participant, Care Provider, Investigator, Outcomes Assessor)|Primary Purpose: Treatment	EOLoa/LEV	2021-01-16	April 24, 2021	2021-07-15	2019-08-08		2021-09-20	Secteur opérationnelle de la Santé, Ministère de la Santé et de la Population, Sibiti, Congo		https://ClinicalTrials.gov/show/NCT04049630
lymphatic filariasis	NCT04035174	Evaluation of the Diagnosis Performances of DEC LTS-2 Skin Patch for Onchocerciasis in Central Africa	EOLoa	Not yet recruiting	No Results Available	Onchocerciasis|Loiasis|Diagnoses Disease|Neglected Diseases	Diagnostic Test: LTS-2 DEC patch|Diagnostic Test: Skin snips	Tolerability of the patch|Feasibility of the patch|Diagnosis performances|Loiasis and cross-reactivity assessment|Semi-quantitative scoring of the LTS-2 DEC patch results	Center for Research on Filariasis and Other Tropical Diseases, Cameroon	All	18 Years to 65 Years (Adult, Older Adult)	Not Applicable	1400	Other	Interventional	Allocation: Non-Randomized|Intervention Model: Single Group Assignment|Masking: Single (Outcomes Assessor)|Primary Purpose: Diagnostic	C18-56	2022-09-01	2022-10-30	2023-03-30	2019-07-29		2021-12-09	Centre de Recherche sur les filarioses et autres maladies tropicales (CRFilMT), Yaoundé, Cameroon		https://ClinicalTrials.gov/show/NCT04035174
Onchocerciasis	NCT04035174	Evaluation of the Diagnosis Performances of DEC LTS-2 Skin Patch for Onchocerciasis in Central Africa	EOLoa	Not yet recruiting	No Results Available	Onchocerciasis|Loiasis|Diagnoses Disease|Neglected Diseases	Diagnostic Test: LTS-2 DEC patch|Diagnostic Test: Skin snips	Tolerability of the patch|Feasibility of the patch|Diagnosis performances|Loiasis and cross-reactivity assessment|Semi-quantitative scoring of the LTS-2 DEC patch results	Center for Research on Filariasis and Other Tropical Diseases, Cameroon	All	18 Years to 65 Years (Adult, Older Adult)	Not Applicable	1400	Other	Interventional	Allocation: Non-Randomized|Intervention Model: Single Group Assignment|Masking: Single (Outcomes Assessor)|Primary Purpose: Diagnostic	C18-56	2022-09-01	2022-10-30	2023-03-30	2019-07-29		2021-12-09	Centre de Recherche sur les filarioses et autres maladies tropicales (CRFilMT), Yaoundé, Cameroon		https://ClinicalTrials.gov/show/NCT04035174
Onchocerciasis	NCT04049851	Clinical Trial Evaluating the Safety and Efficacy of Moxidectin 2 mg Ivermectin-controlled in Loa Loa Microfilaremic Patients	EOLoa	Not yet recruiting	No Results Available	Onchocerciasis, Ocular|Loiasis	Drug: Moxidectin 2 MG Oral Tablet|Drug: Ivermectin 3Mg Tab|Drug: Placebo oral tablet	Incidence of severe adverse events post Moxidectin 2 mg|Incidence of adverse events with Moxidectin 2 mg|Proportion of reduction of the microfilarial densities of Loa loa : short term efficacy|Proportion of reduction of the microfilarial densities of Loa loa : long term efficacy|Percentage of individuals without microfilaria post Moxidectin 2 mg	Center for Research on Filariasis and Other Tropical Diseases, Cameroon	Male	18 Years to 65 Years (Adult, Older Adult)	Phase 2	220	Other	Interventional	Allocation: Randomized|Intervention Model: Parallel Assignment|Masking: Quadruple (Participant, Care Provider, Investigator, Outcomes Assessor)|Primary Purpose: Treatment	C18-57	2022-02-01	2023-02-28	2023-06-30	2019-08-08		2021-12-09	Centre de recherche sur les filarioses et autres maladies tropicales (CRFilMT), Yaoundé, Cameroon		https://ClinicalTrials.gov/show/NCT04049851
Onchocerciasis	NCT04049630	Clinical Trial Evaluating the Safety and Efficacy of Levamisole in Loa Loa Microfilaremic Patients	EOLoa	Completed	No Results Available	Onchocerciasis, Ocular|Loiasis	Drug: LEV 1 mg/kg|Drug: LEV 1,5 mg/kg|Drug: LEV 2,5 mg/kg|Drug: Placebo	Safety and tolerability of levamisole|Incidence of adverse events with levamisole|Efficacy of levamisole|Proportion of individuals without microfilariae of Loa loa	Programme National de Lutte contre l'Onchocercose, Republic of the Congo	All	18 Years to 65 Years (Adult, Older Adult)	Phase 2	255	Other	Interventional	Allocation: Randomized|Intervention Model: Parallel Assignment|Masking: Quadruple (Participant, Care Provider, Investigator, Outcomes Assessor)|Primary Purpose: Treatment	EOLoa/LEV	2021-01-16	April 24, 2021	2021-07-15	2019-08-08		2021-09-20	Secteur opérationnelle de la Santé, Ministère de la Santé et de la Population, Sibiti, Congo		https://ClinicalTrials.gov/show/NCT04049630
nematodiasis	NCT04049851	Clinical Trial Evaluating the Safety and Efficacy of Moxidectin 2 mg Ivermectin-controlled in Loa Loa Microfilaremic Patients	EOLoa	Not yet recruiting	No Results Available	Onchocerciasis, Ocular|Loiasis	Drug: Moxidectin 2 MG Oral Tablet|Drug: Ivermectin 3Mg Tab|Drug: Placebo oral tablet	Incidence of severe adverse events post Moxidectin 2 mg|Incidence of adverse events with Moxidectin 2 mg|Proportion of reduction of the microfilarial densities of Loa loa : short term efficacy|Proportion of reduction of the microfilarial densities of Loa loa : long term efficacy|Percentage of individuals without microfilaria post Moxidectin 2 mg	Center for Research on Filariasis and Other Tropical Diseases, Cameroon	Male	18 Years to 65 Years (Adult, Older Adult)	Phase 2	220	Other	Interventional	Allocation: Randomized|Intervention Model: Parallel Assignment|Masking: Quadruple (Participant, Care Provider, Investigator, Outcomes Assessor)|Primary Purpose: Treatment	C18-57	2022-02-01	2023-02-28	2023-06-30	2019-08-08		2021-12-09	Centre de recherche sur les filarioses et autres maladies tropicales (CRFilMT), Yaoundé, Cameroon		https://ClinicalTrials.gov/show/NCT04049851
nematodiasis	NCT04049630	Clinical Trial Evaluating the Safety and Efficacy of Levamisole in Loa Loa Microfilaremic Patients	EOLoa	Completed	No Results Available	Onchocerciasis, Ocular|Loiasis	Drug: LEV 1 mg/kg|Drug: LEV 1,5 mg/kg|Drug: LEV 2,5 mg/kg|Drug: Placebo	Safety and tolerability of levamisole|Incidence of adverse events with levamisole|Efficacy of levamisole|Proportion of individuals without microfilariae of Loa loa	Programme National de Lutte contre l'Onchocercose, Republic of the Congo	All	18 Years to 65 Years (Adult, Older Adult)	Phase 2	255	Other	Interventional	Allocation: Randomized|Intervention Model: Parallel Assignment|Masking: Quadruple (Participant, Care Provider, Investigator, Outcomes Assessor)|Primary Purpose: Treatment	EOLoa/LEV	2021-01-16	April 24, 2021	2021-07-15	2019-08-08		2021-09-20	Secteur opérationnelle de la Santé, Ministère de la Santé et de la Population, Sibiti, Congo		https://ClinicalTrials.gov/show/NCT04049630
nematodiasis	NCT04035174	Evaluation of the Diagnosis Performances of DEC LTS-2 Skin Patch for Onchocerciasis in Central Africa	EOLoa	Not yet recruiting	No Results Available	Onchocerciasis|Loiasis|Diagnoses Disease|Neglected Diseases	Diagnostic Test: LTS-2 DEC patch|Diagnostic Test: Skin snips	Tolerability of the patch|Feasibility of the patch|Diagnosis performances|Loiasis and cross-reactivity assessment|Semi-quantitative scoring of the LTS-2 DEC patch results	Center for Research on Filariasis and Other Tropical Diseases, Cameroon	All	18 Years to 65 Years (Adult, Older Adult)	Not Applicable	1400	Other	Interventional	Allocation: Non-Randomized|Intervention Model: Single Group Assignment|Masking: Single (Outcomes Assessor)|Primary Purpose: Diagnostic	C18-56	2022-09-01	2022-10-30	2023-03-30	2019-07-29		2021-12-09	Centre de Recherche sur les filarioses et autres maladies tropicales (CRFilMT), Yaoundé, Cameroon		https://ClinicalTrials.gov/show/NCT04035174
Chagas disease	NCT01847378	Feasibility of Contact Force Catheter Mapping and Ablation in Epicardial and Endocardial Ventricular Tachycardias	EPICONTAC-VT	Unknown status	No Results Available	Ventricular Tachycardia|Sudden Death|Syncope|Chest Pain	Procedure: Catheter ablation	Evaluate the feasibility of mapping and ablating ventricular tachycardias in endocardial and epicardial using a contact force catheter|Evaluate the impedance and voltage threshold for scar in chronic chagasic cardiomyopathy	Federal University of São Paulo	All	18 Years to 80 Years (Adult, Older Adult)		10	Other	Observational	Observational Model: Cohort|Time Perspective: Prospective	ISII	2013-06-01	2015-05-01	2015-08-01	2013-05-06		2014-10-21	Federal University of São Paulo, São Paulo Hospital, São Paulo, Brazil|Federal University of São Paulo, São Paulo, Brazil|Federal University of São Paulo, São Paulo, Brazil		https://ClinicalTrials.gov/show/NCT01847378
Leprosy	NCT05031091	Epidemiology of Leprosy in French Guiana	EPI-LEPR	Recruiting	No Results Available	Hansen's Disease	Other: standardised exposure questionnaire	Genotype of M. Leprae srtrains|Phylogenetic relationships between strains|M. lepromatosis positivity determined by qPCR (real-time PCR)|presence of antibiotic resistance mutation|identification of direct contact (hunting/handling/consumption) with armadillos and other wild animals|identification of indirect contact (proximity/work on the land) with armadillos and other wild animals	Centre Hospitalier de Cayenne	All	Child, Adult, Older Adult		368	Other	Observational	Observational Model: Case-Control|Time Perspective: Other	EPI-LEPR	2020-01-07	2022-12-31	2023-12-31	2021-09-01		2021-09-01	General Hospital of Cayenne, Cayenne, French Guiana		https://ClinicalTrials.gov/show/NCT05031091
Dengue	NCT04822441	Prospective Study on the Risks of Dengue Fever for the Fetus.	ERiDenF	Recruiting	No Results Available	Dengue Fever	Other: data collection	Study the teratogenic effects of the dengue virus on the fetus|Study the maternal-fetal transmission of dengue fever during pregnancy|Study the maternal-fetal transmission of dengue fever in the peri-partum|Study the materno-placental transmission of dengue fever during pregnancy and peri-partum|Study the consequences at the placental level of dengue, in terms of anatomopathological alterations	Centre Hospitalier Universitaire de la Réunion	Female	18 Years and older (Adult, Older Adult)		150	Other	Observational	Observational Model: Other|Time Perspective: Prospective	2019/CHU/14	2021-03-19	2023-01-01	2023-03-01	2021-03-30		2021-11-04	CHU de la Réunion, Saint-Pierre, France		https://ClinicalTrials.gov/show/NCT04822441
[truncated: 3,597 more rows]

## Sheet: fieltered (1977-2022)
Rank	NCT Number	Title	Acronym	Status	Study Results	Conditions	Interventions	Outcome Measures	Sponsor/Collaborators	Gender	Age	Phases	Enrollment	Funded Bys	Study Type	Study Designs	Other IDs	Start Date	Primary Completion Date	Completion Date	First Posted	Results First Posted	Last Update Posted	Locations	Study Documents	URL
[truncated: 1,281 more rows]

[truncated: 4 more sheets: 2000-2021 (Figures 3), stopped dataset (Figrue 4), Figure 1, Figrue 2]
